# Supplementary material for: CuS@BSA-NB2 Nanoparticles for HER2-Targeted Photothermal Therapy
Source: Front Pharmacol. 2022 Jan 21;12:779591. doi: 10.3389/fphar.2021.779591 (PMC8815789; doi:10.3389/fphar.2021.779591)
Supplement: Supplementary file 3 [file DataSheet2.xlsx]

## Sheet: Figure 3 D
DLS data
	Size(d.nm)	Number(%)
	0.4	0
	0.463	0
	0.536	0
	0.621	0
	0.719	0
	0.833	0
	0.965	0
	1.12	0
	1.29	0
	1.5	0
	1.74	0
	2.01	0
	2.33	0
	2.7	0
	3.12	0
	3.62	0
	4.19	0
	4.85	0
	5.61	0
	6.5	0
	7.53	0
	8.72	0
	10.1	0
	11.7	0
	13.5	0
	15.7	0
	18.2	0
	21	0
	24.4	0
	28.2	0
	32.7	0
	37.8	0
	43.8	1.19
	50.7	9.56
	58.8	23
	68.1	26.8
	78.8	19.4
	91.3	10.6
	106	4.87
	122	2.03
	142	0.864
	164	0.441
	190	0.289
	220	0.227
	255	0.194
	295	0.162
	342	0.127
	396	0.0907
	459	0.0591
	531	0.0339
	615	0.0155
	712	0.00504
	825	0.000984
	955	6.66e-05
	1110	0
	1280	0
	1480	0
	1720	0
	1990	0
	2300	0
	2670	0
	3090	0
	3580	0
	4150	0
	4800	0
	5560	0
	6440	0
	7460	0
	8630	0

## Sheet: Figure 3 E
UV-vis data
		CuS@BSA						CuS@BSA-NB2
		Operator	Ray					Operator	Ray
		Lamp	0					Lamp	0
		Slit	0					Slit	0
		Scan From	1100.0nm					Scan From	1100.0nm
		Scan To	200.0nm					Scan To	200.0nm
		Scan Step	2.0nm					Scan Step	2.0nm
		Sample Filter	10					Sample Filter	10
		memo						memo
		WL(nm)	Abs	T%				WL(nm)	Abs	T%
		200	3.1733	0.07				200	2.8286	0.15
		202	3.2294	0.06				202	2.8961	0.13
		204	3.2998	0.05				204	2.9298	0.12
		206	3.3586	0.04				206	2.9558	0.11
		208	3.3978	0.04				208	2.9775	0.11
		210	3.4234	0.04				210	3.0098	0.1
		212	3.4436	0.04				212	3.0162	0.1
		214	3.4809	0.03				214	3.022	0.1
		216	3.5164	0.03				216	3.0372	0.09
		218	3.5311	0.03				218	3.0402	0.09
		220	3.5506	0.03				220	3.0462	0.09
		222	3.5446	0.03				222	3.0488	0.09
		224	3.5847	0.03				224	3.0582	0.09
		226	3.5878	0.03				226	3.0625	0.09
		228	3.5944	0.03				228	3.0733	0.08
		230	3.606	0.02				230	3.0866	0.08
		232	3.6323	0.02				232	3.0746	0.08
		234	3.6674	0.02				234	3.0573	0.09
		236	3.6163	0.02				236	3.0458	0.09
		238	3.6707	0.02				238	3.0138	0.1
		240	3.6041	0.02				240	2.9736	0.11
		242	3.5689	0.03				242	2.9269	0.12
		244	3.5896	0.03				244	2.8847	0.13
		246	3.5461	0.03				246	2.8483	0.14
		248	3.5022	0.03				248	2.8054	0.16
		250	3.5065	0.03				250	2.7702	0.17
		252	3.5182	0.03				252	2.7351	0.18
		254	3.4559	0.04				254	2.7026	0.2
		256	3.4386	0.04				256	2.6596	0.22
		258	3.4554	0.04				258	2.6289	0.24
		260	3.412	0.04				260	2.6143	0.24
		262	3.4014	0.04				262	2.5563	0.28
		264	3.3496	0.04				264	2.525	0.3
		266	3.3299	0.05				266	2.4932	0.32
		268	3.313	0.05				268	2.4603	0.35
		270	3.2903	0.05				270	2.4326	0.37
		272	3.2527	0.06				272	2.3981	0.4
		274	3.2373	0.06				274	2.3657	0.43
		276	3.1996	0.06				276	2.3305	0.47
		278	3.1675	0.07				278	2.2933	0.51
		280	3.1505	0.07				280	2.2488	0.56
		282	3.1024	0.08				282	2.2031	0.63
		284	3.0437	0.09				284	2.1479	0.71
		286	2.9983	0.1				286	2.0868	0.82
		288	2.9453	0.11				288	2.0259	0.94
		290	2.8995	0.13				290	1.9676	1.08
		292	2.8454	0.14				292	1.9108	1.23
		294	2.7873	0.16				294	1.859	1.38
		296	2.7326	0.19				296	1.8112	1.54
		298	2.6814	0.21				298	1.7692	1.7
		300	2.6371	0.23				300	1.7334	1.85
		302	2.5943	0.25				302	1.6999	2
		304	2.5464	0.28				304	1.6647	2.16
		306	2.5182	0.3				306	1.6356	2.31
		308	2.4898	0.32				308	1.6168	2.42
		310	2.4165	0.38				310	1.5637	2.73
		312	2.3768	0.42				312	1.5342	2.92
		314	2.3396	0.46				314	1.5049	3.13
		316	2.2988	0.5				316	1.4765	3.34
		318	2.2602	0.55				318	1.4483	3.56
		320	2.2219	0.6				320	1.4195	3.81
		322	2.1806	0.66				322	1.3917	4.06
		324	2.1464	0.71				324	1.3673	4.29
		326	2.1137	0.77				326	1.3446	4.52
		328	2.0799	0.83				328	1.3218	4.77
		330	2.045	0.9				330	1.2989	5.03
		332	2.0114	0.97				332	1.2761	5.29
		334	1.982	1.04				334	1.2545	5.57
		336	1.9555	1.11				336	1.2355	5.81
		338	1.9346	1.16				338	1.2187	6.04
		340	1.8451	1.43				340	1.1726	6.72
		342	1.821	1.51				342	1.1575	6.96
		344	1.8026	1.58				344	1.1413	7.22
		346	1.7812	1.65				346	1.1279	7.45
		348	1.7624	1.73				348	1.1137	7.7
		350	1.7426	1.81				350	1.101	7.93
		352	1.7191	1.91				352	1.0855	8.21
		354	1.6978	2.01				354	1.0706	8.5
		356	1.6752	2.11				356	1.0558	8.79
		358	1.6541	2.22				358	1.0418	9.08
		360	1.6317	2.33				360	1.0281	9.37
		362	1.6104	2.45				362	1.0146	9.67
		364	1.5869	2.59				364	0.9995	10.01
		366	1.5614	2.75				366	0.9847	10.36
		368	1.5383	2.9				368	0.9694	10.73
		370	1.5223	3				370	0.9567	11.05
		372	1.4924	3.22				372	0.9371	11.56
		374	1.4712	3.38				374	0.9231	11.94
		376	1.4487	3.56				376	0.9097	12.31
		378	1.4284	3.73				378	0.8967	12.69
		380	1.4082	3.91				380	0.8841	13.06
		382	1.3896	4.08				382	0.873	13.4
		384	1.3767	4.2				384	0.8659	13.62
		386	1.3773	4.19				386	0.8691	13.52
		388	1.3269	4.71				388	0.833	14.69
		390	1.3063	4.94				390	0.8203	15.12
		392	1.2864	5.17				392	0.8081	15.56
		394	1.2662	5.42				394	0.7954	16.02
		396	1.2476	5.65				396	0.7839	16.45
		398	1.2294	5.9				398	0.7723	16.89
		400	1.2104	6.16				400	0.7607	17.35
		402	1.192	6.43				402	0.7493	17.81
		404	1.1736	6.7				404	0.738	18.28
		406	1.1557	6.99				406	0.7268	18.76
		408	1.1389	7.26				408	0.7161	19.23
		410	1.1226	7.54				410	0.7057	19.69
		412	1.1057	7.84				412	0.6955	20.16
		414	1.0886	8.15				414	0.685	20.65
		416	1.0714	8.48				416	0.6744	21.17
		418	1.055	8.81				418	0.6642	21.67
		420	1.0398	9.12				420	0.6548	22.14
		422	1.0248	9.45				422	0.6456	22.62
		424	1.0094	9.79				424	0.6362	23.11
		426	0.9938	10.14				426	0.6266	23.63
		428	0.9785	10.51				428	0.6173	24.14
		430	0.9639	10.87				430	0.6081	24.65
		432	0.9503	11.21				432	0.5993	25.16
		434	0.9364	11.58				434	0.5911	25.64
		436	0.9222	11.96				436	0.5825	26.15
		438	0.9088	12.34				438	0.5743	26.65
		440	0.8945	12.75				440	0.5655	27.2
		442	0.8806	13.16				442	0.5569	27.74
		444	0.8682	13.55				444	0.5492	28.23
		446	0.8563	13.92				446	0.5416	28.73
		448	0.8444	14.31				448	0.5338	29.26
		450	0.8365	14.57				450	0.528	29.65
		452	0.8108	15.46				452	0.5125	30.72
		454	0.7985	15.9				454	0.5053	31.24
		456	0.7869	16.33				456	0.4984	31.74
		458	0.7757	16.76				458	0.4918	32.23
		460	0.7644	17.2				460	0.4846	32.76
		462	0.7529	17.66				462	0.4774	33.31
		464	0.741	18.16				464	0.4705	33.84
		466	0.7295	18.64				466	0.4639	34.36
		468	0.7191	19.09				468	0.4575	34.87
		470	0.7089	19.55				470	0.4516	35.35
		472	0.6983	20.03				472	0.4457	35.83
		474	0.6876	20.53				474	0.4394	36.35
		476	0.677	21.04				476	0.433	36.9
		478	0.6666	21.55				478	0.4271	37.4
		480	0.6571	22.02				480	0.4215	37.89
		482	0.6478	22.5				482	0.4161	38.36
		484	0.6389	22.97				484	0.4112	38.8
		486	0.6323	23.32				486	0.4079	39.1
		488	0.6319	23.34				488	0.4088	39.01
		490	0.6098	24.56				490	0.3935	40.41
		492	0.6013	25.04				492	0.3886	40.87
		494	0.5934	25.5				494	0.3842	41.28
		496	0.5851	26				496	0.3796	41.73
		498	0.577	26.48				498	0.3752	42.15
		500	0.5686	27				500	0.3704	42.62
		502	0.5608	27.49				502	0.3662	43.03
		504	0.5536	27.95				504	0.3623	43.42
		506	0.5466	28.41				506	0.3583	43.82
		508	0.5402	28.83				508	0.3546	44.2
		510	0.5335	29.27				510	0.3508	44.58
		512	0.5266	29.74				512	0.3471	44.97
		514	0.5199	30.21				514	0.3434	45.35
		516	0.5134	30.66				516	0.3399	45.72
		518	0.5076	31.07				518	0.3366	46.07
		520	0.5019	31.48				520	0.3336	46.39
		522	0.4962	31.9				522	0.3309	46.68
		524	0.4913	32.26				524	0.3283	46.96
		526	0.4865	32.62				526	0.3258	47.23
		528	0.4819	32.97				528	0.3235	47.48
		530	0.4775	33.3				530	0.3214	47.71
		532	0.4732	33.64				532	0.3192	47.96
		534	0.4695	33.93				534	0.3174	48.15
		536	0.4655	34.24				536	0.3155	48.36
		538	0.4619	34.52				538	0.3139	48.53
		540	0.458	34.83				540	0.3117	48.78
		542	0.4512	35.38				542	0.307	49.32
		544	0.4469	35.74				544	0.3046	49.59
		546	0.4427	36.08				546	0.3022	49.87
		548	0.4396	36.34				548	0.3002	50.09
		550	0.4387	36.41				550	0.3009	50.02
		552	0.4396	36.34				552	0.3032	49.75
		554	0.4414	36.19				554	0.3057	49.46
		556	0.4419	36.15				556	0.3073	49.28
		558	0.4413	36.2				558	0.3076	49.25
		560	0.4399	36.32				560	0.3079	49.22
		562	0.4386	36.42				562	0.3076	49.25
		564	0.4381	36.47				564	0.3074	49.27
		566	0.4361	36.63				566	0.3057	49.46
		568	0.4321	36.97				568	0.3027	49.81
		570	0.4306	37.1				570	0.3024	49.84
		572	0.4301	37.15				572	0.3027	49.81
		574	0.4364	36.61				574	0.3094	49.05
		576	0.4606	34.62				576	0.3338	46.36
		578	0.4274	37.38				578	0.3023	49.85
		580	0.4308	37.09				580	0.3064	49.39
		582	0.4333	36.87				582	0.309	49.09
		584	0.4323	36.96				584	0.308	49.2
		586	0.4361	36.63				586	0.3131	48.63
		588	0.4372	36.54				588	0.3142	48.51
		590	0.4382	36.46				590	0.3154	48.37
		592	0.4389	36.4				592	0.3163	48.28
		594	0.4401	36.3				594	0.3177	48.12
		596	0.4412	36.2				596	0.3191	47.96
		598	0.4422	36.12				598	0.3202	47.85
		600	0.4435	36.02				600	0.3216	47.68
		602	0.445	35.89				602	0.3233	47.5
		604	0.4468	35.75				604	0.325	47.32
		606	0.4486	35.59				606	0.3267	47.13
		608	0.4506	35.43				608	0.3286	46.92
		610	0.4527	35.26				610	0.3305	46.72
		612	0.4545	35.12				612	0.3321	46.55
		614	0.4563	34.97				614	0.3338	46.36
		616	0.4583	34.81				616	0.336	46.14
		618	0.4607	34.62				618	0.3384	45.88
		620	0.4633	34.41				620	0.3405	45.66
		622	0.4658	34.21				622	0.3428	45.41
		624	0.4679	34.05				624	0.3449	45.2
		626	0.4701	33.88				626	0.3469	44.99
		628	0.4726	33.68				628	0.3489	44.78
		630	0.475	33.5				630	0.3509	44.57
		632	0.4776	33.3				632	0.3533	44.33
		634	0.4803	33.09				634	0.3554	44.12
		636	0.483	32.88				636	0.3575	43.9
		638	0.4857	32.68				638	0.3598	43.67
		640	0.4885	32.47				640	0.362	43.45
		642	0.4918	32.23				642	0.3645	43.2
		644	0.495	31.99				644	0.3672	42.94
		646	0.4978	31.78				646	0.3695	42.71
		648	0.5005	31.59				648	0.3713	42.53
		650	0.503	31.41				650	0.3733	42.33
		652	0.5062	31.17				652	0.3759	42.09
		654	0.5096	30.93				654	0.3784	41.84
		656	0.5129	30.7				656	0.3809	41.6
		658	0.5164	30.45				658	0.3831	41.39
		660	0.5199	30.2				660	0.3857	41.14
		662	0.5233	29.97				662	0.3882	40.91
		664	0.5269	29.73				664	0.3911	40.63
		666	0.5307	29.46				666	0.3941	40.35
		668	0.5348	29.19				668	0.3971	40.08
		670	0.5388	28.92				670	0.4002	39.79
		672	0.5425	28.68				672	0.4032	39.52
		674	0.5465	28.41				674	0.4061	39.26
		676	0.5512	28.11				676	0.4096	38.94
		678	0.5557	27.82				678	0.4133	38.61
		680	0.5606	27.51				680	0.4169	38.29
		682	0.5656	27.19				682	0.4207	37.96
		684	0.57	26.91				684	0.424	37.67
		686	0.5749	26.62				686	0.4276	37.36
		688	0.5802	26.29				688	0.4314	37.03
		690	0.5858	25.96				690	0.4357	36.67
		692	0.5918	25.6				692	0.4401	36.3
		694	0.5977	25.25				694	0.4442	35.96
		696	0.6031	24.94				696	0.448	35.65
		698	0.6087	24.62				698	0.4522	35.31
		700	0.615	24.27				700	0.4567	34.94
		702	0.6213	23.92				702	0.4615	34.56
		704	0.628	23.55				704	0.4664	34.16
		706	0.6344	23.21				706	0.4713	33.78
		708	0.6405	22.88				708	0.4761	33.41
		710	0.6468	22.55				710	0.4807	33.06
		712	0.6537	22.2				712	0.4856	32.69
		714	0.6606	21.85				714	0.4905	32.32
		716	0.668	21.48				716	0.496	31.92
		718	0.6754	21.12				718	0.5014	31.52
		720	0.6824	20.78				720	0.5065	31.15
		722	0.6894	20.45				722	0.5116	30.79
		724	0.6966	20.11				724	0.517	30.41
		726	0.7044	19.75				726	0.5227	30.01
		728	0.7123	19.4				728	0.5285	29.61
		730	0.7205	19.03				730	0.5342	29.23
		732	0.7285	18.69				732	0.5401	28.83
		734	0.7363	18.35				734	0.5457	28.46
		736	0.7444	18.01				736	0.5515	28.09
		738	0.7528	17.67				738	0.5577	27.69
		740	0.7614	17.32				740	0.5641	27.28
		742	0.7699	16.99				742	0.5704	26.89
		744	0.7781	16.67				744	0.5765	26.52
		746	0.7865	16.35				746	0.5828	26.13
		748	0.7952	16.02				748	0.5892	25.75
		750	0.8042	15.7				750	0.5958	25.36
		752	0.8129	15.38				752	0.6021	25
		754	0.8203	15.13				754	0.6074	24.69
		756	0.8233	15.02				756	0.609	24.6
		758	0.8417	14.4				758	0.6237	23.79
		760	0.8506	14.11				760	0.6299	23.45
		762	0.8599	13.81				762	0.6369	23.07
		764	0.8701	13.49				764	0.6446	22.67
		766	0.88	13.18				766	0.6517	22.3
		768	0.8893	12.9				768	0.6585	21.95
		770	0.8986	12.63				770	0.6654	21.61
		772	0.9082	12.35				772	0.6727	21.25
		774	0.9179	12.08				774	0.6798	20.9
		776	0.9281	11.8				776	0.6871	20.55
		778	0.9385	11.52				778	0.6945	20.21
		780	0.9484	11.26				780	0.7017	19.87
		782	0.9581	11.01				782	0.7087	19.56
		784	0.9682	10.76				784	0.7164	19.21
		786	0.9787	10.5				786	0.7241	18.88
		788	0.9896	10.24				788	0.7321	18.53
		790	1.0004	9.99				790	0.7397	18.21
		792	1.0102	9.77				792	0.7465	17.93
		794	1.0204	9.54				794	0.7535	17.64
		796	1.0312	9.31				796	0.7616	17.31
		798	1.042	9.08				798	0.7696	17
		800	1.053	8.85				800	0.7777	16.69
		802	1.0635	8.64				802	0.7855	16.39
		804	1.0738	8.44				804	0.7929	16.11
		806	1.0841	8.24				806	0.8002	15.84
		808	1.0945	8.04				808	0.8079	15.56
		810	1.1051	7.85				810	0.8154	15.3
		812	1.1165	7.65				812	0.8235	15.01
		814	1.1275	7.46				814	0.8316	14.74
		816	1.1382	7.27				816	0.8391	14.48
		818	1.1481	7.11				818	0.8462	14.25
		820	1.1587	6.94				820	0.8533	14.02
		822	1.1692	6.77				822	0.8613	13.76
		824	1.1809	6.59				824	0.8698	13.5
		826	1.1924	6.42				826	0.8778	13.25
		828	1.2025	6.27				828	0.885	13.03
		830	1.213	6.12				830	0.8924	12.81
		832	1.2234	5.98				832	0.8997	12.6
		834	1.2345	5.83				834	0.9075	12.37
		836	1.2456	5.68				836	0.9156	12.14
		838	1.2565	5.54				838	0.9236	11.92
		840	1.2665	5.41				840	0.9307	11.73
		842	1.2764	5.29				842	0.9377	11.54
		844	1.2873	5.16				844	0.9451	11.35
		846	1.297	5.05				846	0.952	11.17
		848	1.3057	4.95				848	0.9577	11.02
		850	1.3071	4.93				850	0.9578	11.02
		852	1.3338	4.64				852	0.9771	10.54
		854	1.3439	4.53				854	0.9842	10.37
		856	1.3541	4.42				856	0.9911	10.21
		858	1.365	4.32				858	0.9983	10.04
		860	1.3759	4.21				860	1.0055	9.87
		862	1.3861	4.11				862	1.0129	9.71
		864	1.3957	4.02				864	1.0195	9.56
		866	1.4056	3.93				866	1.0265	9.41
		868	1.416	3.84				868	1.0334	9.26
		870	1.4264	3.75				870	1.0402	9.12
		872	1.4372	3.65				872	1.0476	8.96
		874	1.4478	3.57				874	1.0549	8.81
		876	1.4577	3.49				876	1.0613	8.68
		878	1.4672	3.41				878	1.0672	8.57
		880	1.4766	3.34				880	1.0736	8.44
		882	1.4865	3.26				882	1.0799	8.32
		884	1.4967	3.19				884	1.0867	8.19
		886	1.5072	3.11				886	1.0932	8.07
		888	1.5164	3.04				888	1.0993	7.96
		890	1.5255	2.98				890	1.1049	7.85
		892	1.5344	2.92				892	1.111	7.74
		894	1.5438	2.86				894	1.1166	7.64
		896	1.5533	2.8				896	1.1227	7.54
		898	1.5628	2.74				898	1.1288	7.43
		900	1.5712	2.68				900	1.1345	7.34
		902	1.5802	2.63				902	1.1397	7.25
		904	1.5892	2.57				904	1.145	7.16
		906	1.5975	2.53				906	1.1503	7.08
		908	1.6069	2.47				908	1.1561	6.98
		910	1.6152	2.43				910	1.1617	6.89
		912	1.6236	2.38				912	1.1667	6.81
		914	1.632	2.33				914	1.1713	6.74
		916	1.6404	2.29				916	1.1761	6.67
		918	1.6484	2.25				918	1.1812	6.59
		920	1.6571	2.2				920	1.1864	6.51
		922	1.6649	2.16				922	1.191	6.44
		924	1.6722	2.13				924	1.1955	6.37
		926	1.679	2.09				926	1.1989	6.33
		928	1.6867	2.06				928	1.2028	6.27
		930	1.6942	2.02				930	1.2068	6.21
		932	1.7009	1.99				932	1.2106	6.16
		934	1.7082	1.96				934	1.2143	6.11
		936	1.7152	1.93				936	1.218	6.05
		938	1.722	1.9				938	1.2221	6
		940	1.7284	1.87				940	1.2249	5.96
		942	1.7344	1.84				942	1.228	5.92
		944	1.7413	1.81				944	1.2319	5.86
		946	1.7479	1.79				946	1.2351	5.82
		948	1.7531	1.77				948	1.2374	5.79
		950	1.7588	1.74				950	1.2395	5.76
		952	1.7636	1.72				952	1.2414	5.74
		954	1.7684	1.7				954	1.2431	5.71
		956	1.7728	1.69				956	1.2448	5.69
		958	1.7773	1.67				958	1.2468	5.66
		960	1.7818	1.65				960	1.2491	5.64
		962	1.7854	1.64				962	1.2502	5.62
		964	1.7899	1.62				964	1.2523	5.59
		966	1.7945	1.61				966	1.2551	5.56
		968	1.7995	1.59				968	1.2574	5.53
		970	1.8034	1.57				970	1.2593	5.5
		972	1.807	1.56				972	1.2607	5.49
		974	1.8104	1.55				974	1.2624	5.47
		976	1.8143	1.53				976	1.2639	5.45
		978	1.8183	1.52				978	1.2656	5.43
		980	1.8217	1.51				980	1.2676	5.4
		982	1.8261	1.49				982	1.2693	5.38
		984	1.8294	1.48				984	1.2709	5.36
		986	1.8336	1.47				986	1.2718	5.35
		988	1.8365	1.46				988	1.2724	5.34
		990	1.8399	1.45				990	1.2737	5.32
		992	1.8431	1.44				992	1.2754	5.3
		994	1.8458	1.43				994	1.2762	5.29
		996	1.8495	1.41				996	1.2767	5.29
		998	1.8522	1.41				998	1.2771	5.28
		1000	1.8546	1.4				1000	1.278	5.27
		1002	1.858	1.39				1002	1.2783	5.27
		1004	1.86	1.38				1004	1.2787	5.26
		1006	1.8625	1.37				1006	1.2791	5.26
		1008	1.8647	1.37				1008	1.279	5.26
		1010	1.8664	1.36				1010	1.2787	5.26
		1012	1.8691	1.35				1012	1.2791	5.26
		1014	1.8709	1.35				1014	1.2788	5.26
		1016	1.873	1.34				1016	1.2783	5.27
		1018	1.874	1.34				1018	1.2778	5.27
		1020	1.8759	1.33				1020	1.2775	5.28
		1022	1.877	1.33				1022	1.2767	5.29
		1024	1.8792	1.32				1024	1.2759	5.3
		1026	1.8794	1.32				1026	1.2753	5.3
		1028	1.881	1.32				1028	1.2743	5.32
		1030	1.8804	1.32				1030	1.2732	5.33
		1032	1.882	1.31				1032	1.2725	5.34
		1034	1.8804	1.32				1034	1.2713	5.35
		1036	1.8814	1.31				1036	1.2692	5.38
		1038	1.8816	1.31				1038	1.2682	5.39
		1040	1.8807	1.32				1040	1.267	5.41
		1042	1.8809	1.32				1042	1.2652	5.43
		1044	1.88	1.32				1044	1.263	5.46
		1046	1.8784	1.32				1046	1.2599	5.5
		1048	1.8746	1.33				1048	1.256	5.55
		1050	1.8698	1.35				1050	1.2506	5.62
		1052	1.8755	1.33				1052	1.2558	5.55
		1054	1.8733	1.34				1054	1.2529	5.59
		1056	1.8715	1.34				1056	1.25	5.62
		1058	1.8698	1.35				1058	1.2475	5.66
		1060	1.867	1.36				1060	1.2451	5.69
		1062	1.865	1.36				1062	1.2425	5.72
		1064	1.8612	1.38				1064	1.2386	5.77
		1066	1.8578	1.39				1066	1.2354	5.82
		1068	1.8541	1.4				1068	1.2324	5.86
		1070	1.8512	1.41				1070	1.2289	5.9
		1072	1.8484	1.42				1072	1.2261	5.94
		1074	1.8457	1.43				1074	1.2232	5.98
		1076	1.8407	1.44				1076	1.2193	6.04
		1078	1.8362	1.46				1078	1.2151	6.09
		1080	1.8306	1.48				1080	1.2107	6.16
		1082	1.8256	1.49				1082	1.2054	6.23
		1084	1.8163	1.53				1084	1.1967	6.36
		1086	1.8178	1.52				1086	1.2006	6.3
		1088	1.8136	1.54				1088	1.1965	6.36
		1090	1.808	1.56				1090	1.1918	6.43
		1092	1.8024	1.58				1092	1.1874	6.5
		1094	1.7965	1.6				1094	1.1829	6.56
		1096	1.7904	1.62				1096	1.1784	6.63
		1098	1.7851	1.64				1098	1.1737	6.7
		1100	1.7805	1.66				1100	1.1713	6.74

## Sheet: Figure 3 F
FT-IR data
		NB2				Cu@BSA				Cu@BSA-NB2
		399.193	0			399.193	0			399.193	0
		401.121	0			401.121	0			401.121	0
		403.05	0			403.05	0			403.05	0
		404.978	0			404.978	0			404.978	0
		406.906	0			406.906	0			406.906	0
		408.835	0			408.835	0			408.835	0
		410.764	0			410.764	0			410.764	0
		412.692	0			412.692	0			412.692	0
		414.62	0			414.62	0			414.62	0
		416.549	0			416.549	0			416.549	0
		418.477	0			418.477	0			418.477	0
		420.406	0			420.406	0			420.406	0
		422.334	0			422.334	0			422.334	0
		424.263	0			424.263	0			424.263	0
		426.191	0			426.191	0			426.191	0
		428.12	0			428.12	0			428.12	0
		430.048	0			430.048	0			430.048	0
		431.977	0			431.977	0			431.977	0
		433.905	0			433.905	0			433.905	0
		435.834	0			435.834	0			435.834	0
		437.762	0			437.762	0			437.762	0
		439.69	0			439.69	0			439.69	0
		441.619	0			441.619	0			441.619	0
		443.547	0			443.547	0			443.547	0
		445.476	0			445.476	0			445.476	0
		447.404	0			447.404	0			447.404	0
		449.333	0			449.333	0			449.333	0
		451.261	0			451.261	0			451.261	0
		453.19	0			453.19	0			453.19	0
		455.118	0			455.118	0			455.118	0
		457.047	0			457.047	0			457.047	0
		458.975	0			458.975	0			458.975	0
		460.904	0			460.904	0			460.904	0
		462.832	0			462.832	0			462.832	0
		464.76	0			464.76	0			464.76	0
		466.689	0			466.689	0			466.689	0
		468.618	0			468.618	0			468.618	0
		470.546	0			470.546	0			470.546	0
		472.474	0			472.474	0			472.474	0
		474.403	0			474.403	0			474.403	0
		476.331	0			476.331	0			476.331	0
		478.26	0			478.26	0			478.26	0
		480.188	0			480.188	0			480.188	0
		482.117	0			482.117	0			482.117	0
		484.045	0			484.045	0			484.045	0
		485.974	0			485.974	0			485.974	0
		487.902	0			487.902	0			487.902	0
		489.831	0			489.831	0			489.831	0
		491.759	0			491.759	0			491.759	0
		493.688	0			493.688	0			493.688	0
		495.616	0			495.616	0			495.616	0
		497.545	0			497.545	0			497.545	0
		499.473	0			499.473	0			499.473	0
		501.401	0			501.401	0			501.401	0
		503.33	0			503.33	0			503.33	0
		505.258	0			505.258	0			505.258	0
		507.187	0			507.187	0			507.187	0
		509.115	0			509.115	0			509.115	0
		511.044	0			511.044	0			511.044	0
		512.972	0			512.972	0			512.972	0
		514.901	0			514.901	0			514.901	0
		516.829	0			516.829	0			516.829	0
		518.758	0			518.758	0			518.758	0
		520.686	0			520.686	0			520.686	0
		522.615	0			522.615	0			522.615	0
		524.543	0			524.543	0			524.543	0
		526.471	0			526.471	0			526.471	0
		528.4	0			528.4	0			528.4	0
		530.328	0			530.328	0			530.328	0
		532.257	0			532.257	0			532.257	0
		534.185	0			534.185	0			534.185	0
		536.114	0			536.114	0			536.114	0
		538.042	0			538.042	0			538.042	0
		539.971	0			539.971	0			539.971	0
		541.899	0			541.899	0			541.899	0
		543.828	0			543.828	0			543.828	0
		545.756	0			545.756	0			545.756	0
		547.685	0			547.685	0			547.685	0
		549.613	0			549.613	0			549.613	0
		551.542	0			551.542	0			551.542	0
		553.47	0			553.47	0			553.47	0
		555.398	0			555.398	0			555.398	0
		557.327	0			557.327	0			557.327	0
		559.255	0			559.255	0			559.255	0
		561.184	0			561.184	0			561.184	0
		563.112	0			563.112	0			563.112	0
		565.041	0			565.041	0			565.041	0
		566.969	0			566.969	0			566.969	0
		568.898	0			568.898	0			568.898	0
		570.826	0			570.826	0			570.826	0
		572.755	0			572.755	0			572.755	0
		574.683	0			574.683	0			574.683	0
		576.612	0			576.612	0			576.612	0
		578.54	0			578.54	0			578.54	0
		580.468	0			580.468	0			580.468	0
		582.397	0			582.397	0			582.397	0
		584.325	0			584.325	0			584.325	0
		586.254	0			586.254	0			586.254	0
		588.182	0			588.182	0			588.182	0
		590.111	0			590.111	0			590.111	0
		592.039	0			592.039	0			592.039	0
		593.968	0			593.968	0			593.968	0
		595.896	0			595.896	0			595.896	0
		597.825	0			597.825	0			597.825	0
		599.753	0			599.753	0			599.753	0
		601.682	0			601.682	0			601.682	0
		603.61	0			603.61	0			603.61	0
		605.539	0			605.539	0			605.539	0
		607.467	0			607.467	0			607.467	0
		609.395	0			609.395	0			609.395	0
		611.324	0			611.324	0			611.324	0
		613.252	0			613.252	0			613.252	0
		615.181	0			615.181	0			615.181	0
		617.109	0			617.109	0			617.109	0
		619.038	0			619.038	0			619.038	0
		620.966	0			620.966	0			620.966	0
		622.895	0			622.895	0			622.895	0
		624.823	0			624.823	0			624.823	0
		626.752	0			626.752	0			626.752	0
		628.68	0			628.68	0			628.68	0
		630.609	0			630.609	0			630.609	0
		632.537	0			632.537	0			632.537	0
		634.466	0			634.466	0			634.466	0
		636.394	0			636.394	0			636.394	0
		638.322	0			638.322	0			638.322	0
		640.251	0			640.251	0			640.251	0
		642.179	0			642.179	0			642.179	0
		644.108	0			644.108	0			644.108	0
		646.036	0			646.036	0			646.036	0
		647.965	0			647.965	0			647.965	0
		649.893	79.3848			649.893	81.8867			649.893	63.6577
		651.822	79.4044			651.822	81.6016			651.822	63.2655
		653.75	79.3393			653.75	81.7266			653.75	63.1717
		655.679	79.1625			655.679	81.5165			655.679	62.8374
		657.607	79.164			657.607	81.2065			657.607	62.8263
		659.536	79.276			659.536	80.8185			659.536	62.8299
		661.464	79.4662			661.464	80.4343			661.464	62.9333
		663.393	79.6837			663.393	79.4617			663.393	62.8133
		665.321	79.8556			665.321	80.2511			665.321	63.1392
		667.25	80.0284			667.25	87.9188			667.25	65.1814
		669.178	80.1818			669.178	90.8775			669.178	64.8113
		671.106	80.2607			671.106	83.1353			671.106	62.6293
		673.035	80.2606			673.035	81.4218			673.035	62.6705
		674.963	80.1963			674.963	81.6992			674.963	62.9676
		676.892	80.0773			676.892	82.1331			676.892	63.4157
		678.82	79.9136			678.82	82.2343			678.82	63.2586
		680.749	79.7168			680.749	82.421			680.749	63.1812
		682.677	79.5082			682.677	82.2097			682.677	63.0162
		684.606	79.2985			684.606	82.034			684.606	63.2344
		686.534	79.0853			686.534	81.5305			686.534	63.2992
		688.463	78.8693			688.463	81.108			688.463	63.5574
		690.391	78.6424			690.391	80.4104			690.391	63.5969
		692.32	78.4138			692.32	79.846			692.32	63.5323
		694.248	78.1925			694.248	79.2939			694.248	63.1511
		696.177	77.9889			696.177	78.8441			696.177	63.0783
		698.105	77.8136			698.105	78.2432			698.105	63.0796
		700.033	77.6768			700.033	78.0059			700.033	63.2939
		701.962	77.5879			701.962	77.713			701.962	63.4604
		703.89	77.5545			703.89	77.5132			703.89	63.8522
		705.819	77.5818			705.819	77.3773			705.819	63.9294
		707.747	77.6724			707.747	77.6251			707.747	64.1121
		709.676	77.8208			709.676	77.8801			709.676	64.4663
		711.604	78.0112			711.604	78.3062			711.604	65.294
		713.533	78.2265			713.533	78.557			713.533	66.0685
		715.461	78.4546			715.461	78.8245			715.461	66.698
		717.39	78.6834			717.39	79.0658			717.39	66.7616
		719.318	78.9018			719.318	79.8888			719.318	66.5522
		721.247	79.0996			721.247	79.7689			721.247	66.4112
		723.175	79.2694			723.175	79.0494			723.175	66.8021
		725.104	79.4058			725.104	79.0898			725.104	67.3428
		727.032	79.5062			727.032	79.4114			727.032	68.0597
		728.96	79.57			728.96	79.5248			728.96	68.6244
		730.889	79.5992			730.889	79.545			730.889	69.0388
		732.817	79.5988			732.817	79.3104			732.817	68.9505
		734.746	79.5764			734.746	79.0961			734.746	68.7843
		736.674	79.5407			736.674	78.8284			736.674	68.5912
		738.603	79.5018			738.603	78.6081			738.603	68.6339
		740.531	79.4714			740.531	78.61			740.531	68.9194
		742.46	79.4605			742.46	78.9607			742.46	69.6074
		744.388	79.4776			744.388	79.2281			744.388	70.0208
		746.317	79.5289			746.317	79.4476			746.317	70.26
		748.245	79.6172			748.245	79.623			748.245	70.2492
		750.174	79.7425			750.174	79.7997			750.174	70.4781
		752.102	79.9013			752.102	79.6949			752.102	70.8118
		754.03	80.0869			754.03	79.6318			754.03	71.3169
		755.959	80.2903			755.959	79.752			755.959	71.816
		757.888	80.5028			757.888	79.9937			757.888	72.3722
		759.816	80.7166			759.816	80.0243			759.816	72.6125
		761.744	80.9253			761.744	80.0871			761.744	72.731
		763.673	81.1239			763.673	80.143			763.673	72.8213
		765.601	81.3096			765.601	80.2126			765.601	73.2442
		767.53	81.4817			767.53	80.1917			767.53	73.7736
		769.458	81.6407			769.458	80.4266			769.458	74.4259
		771.387	81.7885			771.387	80.9121			771.387	74.9143
		773.315	81.9275			773.315	81.4476			773.315	75.1705
		775.244	82.0598			775.244	81.7529			775.244	75.0477
		777.172	82.1877			777.172	82.0469			777.172	75.0192
		779.101	82.313			779.101	82.0631			779.101	75.155
		781.029	82.4368			781.029	82.0033			781.029	75.694
		782.957	82.5583			782.957	81.9151			782.957	76.3056
		784.886	82.6762			784.886	82.0337			784.886	77.019
		786.814	82.7887			786.814	82.3359			786.814	77.4781
		788.743	82.8931			788.743	82.8809			788.743	77.6496
		790.671	82.9869			790.671	83.4312			790.671	77.5524
		792.6	83.068			792.6	83.7844			792.6	77.6071
		794.528	83.1345			794.528	83.8322			794.528	77.7155
		796.457	83.1849			796.457	83.8883			796.457	78.1083
		798.385	83.2181			798.385	83.9597			798.385	78.7221
		800.314	83.234			800.314	84.2277			800.314	79.5203
		802.242	83.2336			802.242	84.4464			802.242	79.8113
		804.171	83.2187			804.171	84.7889			804.171	79.7772
		806.099	83.1905			806.099	85.0223			806.099	79.6371
		808.028	83.149			808.028	85.1542			808.028	79.5935
		809.956	83.0931			809.956	85.0814			809.956	79.4603
		811.885	83.0221			811.885	84.9734			811.885	79.7178
		813.813	82.9353			813.813	84.7467			813.813	80.2072
		815.741	82.8325			815.741	84.6328			815.741	80.7027
		817.67	82.7132			817.67	84.672			817.67	80.9638
		819.598	82.5781			819.598	84.9036			819.598	81.0846
		821.527	82.4279			821.527	85.1003			821.527	80.9568
		823.455	82.2646			823.455	85.3028			823.455	80.8973
		825.384	82.0898			825.384	85.3414			825.384	80.7693
		827.312	81.9048			827.312	85.3225			827.312	80.8257
		829.241	81.7089			829.241	85.2464			829.241	80.9461
		831.169	81.4986			831.169	85.3451			831.169	81.2565
		833.098	81.2675			833.098	85.537			833.098	81.3563
		835.026	81.007			835.026	85.7386			835.026	81.4017
		836.955	80.7069			836.955	85.782			836.955	81.4396
		838.883	80.3573			838.883	85.8292			838.883	81.5681
		840.812	79.9509			840.812	85.7959			840.812	81.5901
		842.74	79.4848			842.74	85.777			842.74	81.8665
		844.668	78.9629			844.668	85.7065			844.668	82.0334
		846.597	78.3974			846.597	85.7674			846.597	82.0996
		848.525	77.8084			848.525	85.8291			848.525	82.0264
		850.454	77.2232			850.454	86.0307			850.454	81.9834
		852.382	76.6738			852.382	86.2464			852.382	81.9724
		854.311	76.1945			854.311	86.5027			854.311	82.3122
		856.239	75.8183			856.239	86.5764			856.239	82.7805
		858.168	75.5732			858.168	86.5365			858.168	83.1598
		860.096	75.4789			860.096	86.3838			860.096	83.1458
		862.025	75.5445			862.025	86.268			862.025	82.9971
		863.953	75.7682			863.953	86.0479			863.953	82.6436
		865.882	76.1376			865.882	85.8043			865.882	82.4865
		867.81	76.6311			867.81	85.5552			867.81	82.6252
		869.739	77.2194			869.739	85.4051			869.739	83.1691
		871.667	77.8679			871.667	85.2475			871.667	83.7241
		873.596	78.5401			873.596	85.3466			873.596	84.0947
		875.524	79.2019			875.524	85.6855			875.524	84.0056
		877.452	79.8247			877.452	86.2083			877.452	83.6905
		879.381	80.3883			879.381	86.5899			879.381	83.3232
		881.309	80.8807			881.309	86.8963			881.309	83.3441
		883.238	81.2985			883.238	87.0629			883.238	83.7114
		885.166	81.6447			885.166	87.1614			885.166	84.4451
		887.095	81.927			887.095	87.1515			887.095	85.0321
		889.023	82.1561			889.023	87.2695			889.023	85.3776
		890.952	82.3434			890.952	87.3494			890.952	85.2604
		892.88	82.4989			892.88	87.4247			892.88	84.9365
		894.809	82.6286			894.809	87.427			894.809	84.5552
		896.737	82.7347			896.737	87.4305			896.737	84.5676
		898.665	82.8157			898.665	87.3612			898.665	84.9274
		900.594	82.8676			900.594	87.1698			900.594	85.4758
		902.523	82.8851			902.523	86.863			902.523	85.7828
		904.451	82.8623			904.451	86.6851			904.451	85.8262
		906.379	82.7935			906.379	86.4835			906.379	85.5109
		908.308	82.675			908.308	86.4041			908.308	85.2111
		910.236	82.5051			910.236	86.4753			910.236	85.0905
		912.165	82.2846			912.165	86.7507			912.165	85.3277
		914.093	82.016			914.093	86.9156			914.093	85.5459
		916.022	81.7033			916.022	86.9432			916.022	85.6708
		917.95	81.3515			917.95	86.9531			917.95	85.4514
		919.879	80.9664			919.879	87.1187			919.879	85.0509
		921.807	80.5545			921.807	87.183			921.807	84.685
		923.736	80.1233			923.736	87.2473			923.736	84.6372
		925.664	79.681			925.664	87.3607			925.664	84.7662
		927.592	79.2365			927.592	87.4833			927.592	85.086
		929.521	78.7993			929.521	87.3735			929.521	85.187
		931.449	78.3798			931.449	87.2385			931.449	85.0599
		933.378	77.9886			933.378	87.1693			933.378	84.6233
		935.306	77.6362			935.306	87.1891			935.306	84.2175
		937.235	77.3312			937.235	87.2357			937.235	83.986
		939.163	77.0798			939.163	87.4004			939.163	84.2435
		941.092	76.8855			941.092	87.5342			941.092	84.7327
		943.02	76.7491			943.02	87.5839			943.02	85.1407
		944.949	76.6683			944.949	87.4256			944.949	85.1982
		946.877	76.6375			946.877	87.2885			946.877	85.0211
		948.806	76.649			948.806	87.1464			948.806	84.5285
		950.734	76.6939			950.734	87.0762			950.734	84.1622
		952.663	76.7633			952.663	87.1009			952.663	84.0708
		954.591	76.8497			954.591	87.2916			954.591	84.3533
		956.519	76.947			956.519	87.3909			956.519	84.6925
		958.448	77.0512			958.448	87.3615			958.448	84.9442
		960.376	77.1587			960.376	87.2309			960.376	84.7869
		962.305	77.2676			962.305	87.0724			962.305	84.4574
		964.233	77.3765			964.233	86.7133			964.233	83.8839
		966.162	77.4852			966.162	86.388			966.162	83.4831
		968.09	77.5933			968.09	86.1162			968.09	83.3246
		970.019	77.7			970.019	85.8742			970.019	83.442
		971.947	77.8039			971.947	85.4348			971.947	83.3894
		973.876	77.9032			973.876	84.9842			973.876	83.187
		975.804	77.9968			975.804	84.5962			975.804	82.7437
		977.733	78.0853			977.733	84.3929			977.733	82.2427
		979.661	78.1708			979.661	84.3744			979.661	81.7725
		981.59	78.2565			981.59	84.6958			981.59	81.6023
		983.518	78.347			983.518	85.177			983.518	81.6472
		985.447	78.4475			985.447	85.6636			985.447	81.8469
		987.375	78.5642			987.375	85.9706			987.375	81.829
		989.303	78.7039			989.303	86.1721			989.303	81.6999
		991.232	78.8727			991.232	86.1552			991.232	81.4387
		993.16	79.0754			993.16	85.9967			993.16	81.2811
		995.089	79.3141			995.089	85.717			995.089	81.1202
		997.017	79.5881			997.017	85.4832			997.017	81.1413
		998.946	79.8933			998.946	85.2357			998.946	81.1318
		1000.87	80.2222			1000.87	85.0593			1000.87	81.0516
		1002.8	80.5633			1002.8	84.8618			1002.8	80.7828
		1004.73	80.9017			1004.73	84.7107			1004.73	80.5681
		1006.66	81.2196			1006.66	84.5216			1006.66	80.3037
		1008.59	81.498			1008.59	84.3916			1008.59	80.2024
		1010.52	81.7178			1010.52	84.2267			1010.52	80.1491
		1012.45	81.8626			1012.45	84.1095			1012.45	80.2227
		1014.37	81.919			1014.37	83.9239			1014.37	80.2549
		1016.3	81.8789			1016.3	83.7529			1016.3	80.2062
		1018.23	81.7401			1018.23	83.5555			1018.23	79.913
		1020.16	81.5065			1020.16	83.342			1020.16	79.5282
		1022.09	81.187			1022.09	82.9791			1022.09	79.0493
		1024.02	80.7943			1024.02	82.5648			1024.02	78.7563
		1025.94	80.3424			1025.94	81.8526			1025.94	78.4983
		1027.87	79.8449			1027.87	80.939			1027.87	78.4424
		1029.8	79.3135			1029.8	79.7585			1029.8	78.3686
		1031.73	78.7571			1031.73	78.1946			1031.73	78.2402
		1033.66	78.1816			1033.66	76.1842			1033.66	77.8262
		1035.59	77.5894			1035.59	74.1329			1035.59	77.3982
		1037.52	76.981			1037.52	72.3951			1037.52	76.9584
		1039.44	76.3558			1039.44	71.5105			1039.44	76.7531
		1041.37	75.7138			1041.37	71.4346			1041.37	76.5363
		1043.3	75.0571			1043.3	71.7936			1043.3	76.4514
		1045.23	74.3893			1045.23	72.0499			1045.23	76.1886
		1047.16	73.7153			1047.16	72.2483			1047.16	75.8382
		1049.09	73.0402			1049.09	72.6819			1049.09	75.3533
		1051.01	72.3694			1051.01	73.6226			1051.01	74.9965
		1052.94	71.7075			1052.94	74.9781			1052.94	74.7583
		1054.87	71.0592			1054.87	76.6922			1054.87	74.7958
		1056.8	70.4283			1056.8	78.4288			1056.8	74.9709
		1058.73	69.8189			1058.73	80.0798			1058.73	75.1984
		1060.66	69.2362			1060.66	81.3755			1060.66	75.193
		1062.59	68.687			1062.59	82.2925			1062.59	74.9654
		1064.51	68.1815			1064.51	82.7194			1064.51	74.4912
		1066.44	67.7331			1066.44	82.8386			1066.44	74.098
		1068.37	67.3571			1068.37	82.6093			1068.37	73.7961
		1070.3	67.0696			1070.3	82.3144			1070.3	73.7779
		1072.23	66.8839			1072.23	81.9694			1072.23	73.7401
		1074.16	66.8097			1074.16	81.6094			1074.16	73.6739
		1076.08	66.851			1076.08	81.261			1076.08	73.3104
		1078.01	67.0054			1078.01	81.0772			1078.01	72.847
		1079.94	67.2634			1079.94	80.9506			1079.94	72.4176
		1081.87	67.6093			1081.87	80.9689			1081.87	72.3927
		1083.8	68.0226			1083.8	81.0817			1083.8	72.6224
		1085.73	68.4799			1085.73	81.4518			1085.73	73.0474
		1087.65	68.9582			1087.65	81.9123			1087.65	73.4039
		1089.58	69.4372			1089.58	82.393			1089.58	73.6506
		1091.51	69.9014			1091.51	82.7638			1091.51	73.6111
		1093.44	70.3413			1093.44	83.1317			1093.44	73.5049
		1095.37	70.7523			1095.37	83.2694			1095.37	73.3213
		1097.3	71.1344			1097.3	83.1899			1097.3	73.3345
		1099.23	71.4896			1099.23	82.962			1099.23	73.3509
		1101.15	71.8209			1101.15	82.7087			1101.15	73.4788
		1103.08	72.1302			1103.08	82.2312			1103.08	73.4413
		1105.01	72.4177			1105.01	81.7431			1105.01	73.3516
		1106.94	72.6822			1106.94	81.1753			1106.94	73.0135
		1108.87	72.9216			1108.87	80.5648			1108.87	72.7339
		1110.8	73.1341			1110.8	79.7742			1110.8	72.4961
		1112.72	73.319			1112.72	78.9094			1112.72	72.4767
		1114.65	73.4775			1114.65	77.9604			1114.65	72.5987
		1116.58	73.6133			1116.58	77.0048			1116.58	72.943
		1118.51	73.7322			1118.51	76.1385			1118.51	73.1985
		1120.44	73.841			1120.44	75.8327			1120.44	73.4078
		1122.37	73.9453			1122.37	76.1888			1122.37	73.6155
		1124.3	74.0481			1124.3	77.1062			1124.3	73.9734
		1126.22	74.1475			1126.22	78.1743			1126.22	74.3596
		1128.15	74.237			1128.15	79.2114			1128.15	74.8517
		1130.08	74.3055			1130.08	79.8711			1130.08	75.3137
		1132.01	74.3393			1132.01	80.0837			1132.01	75.8031
		1133.94	74.3241			1133.94	80.0055			1133.94	76.0873
		1135.87	74.2469			1135.87	80.0529			1135.87	76.3419
		1137.8	74.0987			1137.8	80.3374			1137.8	76.546
		1139.72	73.8765			1139.72	80.7855			1139.72	76.928
		1141.65	73.5841			1141.65	81.183			1141.65	77.2284
		1143.58	73.233			1143.58	81.5173			1143.58	77.4798
		1145.51	72.8408			1145.51	81.4976			1145.51	77.4503
		1147.44	72.4301			1147.44	81.2236			1147.44	77.2195
		1149.37	72.0254			1149.37	80.7293			1149.37	76.7653
		1151.3	71.6519			1151.3	80.1908			1151.3	76.4238
		1153.22	71.3335			1153.22	79.4883			1153.22	76.1518
		1155.15	71.0914			1155.15	78.761			1155.15	76.0348
		1157.08	70.9434			1157.08	77.9477			1157.08	75.9505
		1159.01	70.9032			1159.01	77.1539			1159.01	75.9324
		1160.94	70.9797			1160.94	76.2855			1160.94	75.7232
		1162.87	71.178			1162.87	75.4338			1162.87	75.4635
		1164.79	71.499			1164.79	74.6208			1164.79	75.0484
		1166.72	71.9397			1166.72	73.8522			1166.72	74.7305
		1168.65	72.4928			1168.65	72.9905			1168.65	74.4905
		1170.58	73.1474			1170.58	72.2181			1170.58	74.4714
		1172.51	73.8888			1172.51	71.5294			1172.51	74.4784
		1174.44	74.6994			1174.44	70.9934			1174.44	74.6343
		1176.37	75.5597			1176.37	70.5546			1176.37	74.8227
		1178.29	76.4492			1178.29	70.2476			1178.29	74.9753
		1180.22	77.3472			1180.22	69.9787			1180.22	74.9657
		1182.15	78.234			1182.15	69.7201			1182.15	74.9763
		1184.08	79.0916			1184.08	69.372			1184.08	74.9635
		1186.01	79.9053			1186.01	69.0841			1186.01	74.9822
		1187.94	80.6637			1187.94	68.8667			1187.94	74.9225
		1189.86	81.359			1189.86	68.7305			1189.86	74.9243
		1191.79	81.9863			1191.79	68.5584			1191.79	74.8066
		1193.72	82.543			1193.72	68.5102			1193.72	74.7284
		1195.65	83.0281			1195.65	68.4678			1195.65	74.5795
		1197.58	83.4418			1197.58	68.361			1197.58	74.4411
		1199.51	83.7849			1199.51	68.1764			1199.51	74.2719
		1201.43	84.0581			1201.43	68.0385			1201.43	74.1543
		1203.36	84.2627			1203.36	67.8594			1203.36	73.8767
		1205.29	84.3998			1205.29	67.6884			1205.29	73.6042
		1207.22	84.471			1207.22	67.5339			1207.22	73.2823
		1209.15	84.4787			1209.15	67.4894			1209.15	73.075
		1211.08	84.4261			1211.08	67.3808			1211.08	72.8481
		1213.01	84.3177			1213.01	67.2762			1213.01	72.6937
		1214.93	84.159			1214.93	67.1061			1214.93	72.3816
		1216.86	83.9565			1216.86	66.8298			1216.86	71.8965
		1218.79	83.7176			1218.79	66.329			1218.79	71.1409
		1220.72	83.4509			1220.72	65.7859			1220.72	70.4021
		1222.65	83.1646			1222.65	65.3683			1222.65	69.665
		1224.58	82.8672			1224.58	65.2415			1224.58	69.1061
		1226.51	82.567			1226.51	65.3776			1226.51	68.6636
		1228.43	82.2715			1228.43	65.8237			1228.43	68.4627
		1230.36	81.9878			1230.36	66.5029			1230.36	68.2724
		1232.29	81.7223			1232.29	67.3886			1232.29	68.1049
		1234.22	81.4802			1234.22	68.3008			1234.22	67.9337
		1236.15	81.2658			1236.15	69.2755			1236.15	67.9026
		1238.08	81.082			1238.08	70.2818			1238.08	67.9376
		1240	80.9308			1240	71.3061			1240	68.1516
		1241.93	80.8128			1241.93	72.2414			1241.93	68.3943
		1243.86	80.7272			1243.86	73.1641			1243.86	68.732
		1245.79	80.6719			1245.79	73.9688			1245.79	69.0105
		1247.72	80.6435			1247.72	74.5732			1247.72	69.2548
		1249.65	80.6374			1249.65	74.868			1249.65	69.4139
		1251.58	80.6488			1251.58	75.0203			1251.58	69.6608
		1253.5	80.6732			1253.5	74.9484			1253.5	69.9097
		1255.43	80.707			1255.43	74.7431			1255.43	70.3001
		1257.36	80.7472			1257.36	74.4985			1257.36	70.6699
		1259.29	80.7918			1259.29	74.5259			1259.29	70.9859
		1261.22	80.8397			1261.22	74.9267			1261.22	71.2957
		1263.15	80.8905			1263.15	75.7082			1263.15	71.7582
		1265.07	80.9441			1265.07	76.5075			1265.07	72.0982
		1267	81.0007			1267	77.2127			1267	72.5191
		1268.93	81.0601			1268.93	77.6313			1268.93	72.8159
		1270.86	81.1223			1270.86	77.94			1270.86	73.1285
		1272.79	81.1869			1272.79	78.3451			1272.79	73.4197
		1274.72	81.2544			1274.72	78.848			1274.72	73.6436
		1276.64	81.3254			1276.64	79.1536			1276.64	73.6633
		1278.57	81.4021			1278.57	79.344			1278.57	73.7209
		1280.5	81.4876			1280.5	79.4302			1280.5	73.763
		1282.43	81.5854			1282.43	79.5341			1282.43	73.9195
		1284.36	81.6983			1284.36	79.5093			1284.36	74.0387
		1286.29	81.8279			1286.29	79.4625			1286.29	74.1696
		1288.22	81.9731			1288.22	79.5358			1288.22	74.168
		1290.14	82.1303			1290.14	79.9325			1290.14	74.2462
		1292.07	82.2936			1292.07	80.2807			1292.07	74.2783
		1294	82.456			1294	80.5866			1294	74.4441
		1295.93	82.6112			1295.93	80.6439			1295.93	74.5526
		1297.86	82.7543			1297.86	80.6607			1297.86	74.7479
		1299.79	82.8829			1299.79	80.5701			1299.79	74.7909
		1301.71	82.9978			1301.71	80.4862			1301.71	74.6972
		1303.64	83.1034			1303.64	80.3879			1303.64	74.3675
		1305.57	83.2075			1305.57	80.3661			1305.57	73.9937
		1307.5	83.3196			1307.5	80.2613			1307.5	73.6025
		1309.43	83.4492			1309.43	80.2985			1309.43	73.4409
		1311.36	83.6037			1311.36	80.17			1311.36	73.2737
		1313.29	83.786			1313.29	80.0114			1313.29	73.2807
		1315.21	83.994			1315.21	80.1086			1315.21	73.4741
		1317.14	84.2207			1317.14	80.2356			1317.14	73.6697
		1319.07	84.4551			1319.07	80.4613			1319.07	73.8367
		1321	84.6844			1321	81.1234			1321	74.3279
		1322.93	84.8946			1322.93	81.6421			1322.93	74.7467
		1324.86	85.0727			1324.86	81.9885			1324.86	75.2289
		1326.79	85.2079			1326.79	82.1303			1326.79	75.5821
		1328.71	85.2936			1328.71	82.1547			1328.71	75.9122
		1330.64	85.3286			1330.64	82.0963			1330.64	76.0592
		1332.57	85.3172			1332.57	82.1666			1332.57	76.1081
		1334.5	85.2678			1334.5	82.1136			1334.5	75.8564
		1336.43	85.1914			1336.43	81.8464			1336.43	75.5079
		1338.36	85.0998			1338.36	81.1556			1338.36	74.9871
		1340.28	85.0043			1340.28	81.2601			1340.28	75.1495
		1342.21	84.9142			1342.21	82.1138			1342.21	75.7189
		1344.14	84.8365			1344.14	82.3569			1344.14	75.9113
		1346.07	84.775			1346.07	82.2613			1346.07	75.7862
		1348	84.7304			1348	82.1789			1348	75.65
		1349.93	84.6991			1349.93	82.1719			1349.93	75.5028
		1351.86	84.676			1351.86	82.3412			1351.86	75.6373
		1353.78	84.655			1353.78	82.2373			1353.78	75.6605
		1355.71	84.6306			1355.71	82.1775			1355.71	75.7848
		1357.64	84.5983			1357.64	82.0177			1357.64	75.7403
		1359.57	84.5553			1359.57	81.6278			1359.57	75.4445
		1361.5	84.4994			1361.5	80.8217			1361.5	74.5691
		1363.43	84.4295			1363.43	80.49			1363.43	73.9365
		1365.35	84.3442			1365.35	80.6401			1365.35	73.6816
		1367.28	84.2415			1367.28	80.3765			1367.28	73.1939
		1369.21	84.1186			1369.21	80.0729			1369.21	72.6597
		1371.14	83.9711			1371.14	80.0363			1371.14	72.4484
		1373.07	83.7932			1373.07	79.531			1373.07	71.5986
		1375	83.5776			1375	79.0812			1375	70.528
		1376.92	83.3181			1376.92	78.9622			1376.92	69.7751
		1378.85	83.0121			1378.85	78.6304			1378.85	68.9464
		1380.78	82.6614			1380.78	78.2878			1380.78	67.8506
		1382.71	82.2733			1382.71	77.9552			1382.71	66.3132
		1384.64	81.8607			1384.64	77.3337			1384.64	64.9203
		1386.57	81.4429			1386.57	76.5045			1386.57	64.4274
		1388.5	81.0427			1388.5	76.3226			1388.5	64.5541
		1390.42	80.6848			1390.42	76.4004			1390.42	64.4277
		1392.35	80.3921			1392.35	76.0656			1392.35	63.8134
		1394.28	80.1847			1394.28	75.5052			1394.28	62.9568
		1396.21	80.077			1396.21	75.1333			1396.21	62.3357
		1398.14	80.0763			1398.14	75.2716			1398.14	62.2609
		1400.07	80.1819			1400.07	75.8041			1400.07	62.5323
		1401.99	80.3865			1401.99	76.1642			1401.99	62.9428
		1403.92	80.677			1403.92	76.1443			1403.92	63.1175
		1405.85	81.0365			1405.85	76.4709			1405.85	63.8537
		1407.78	81.446			1407.78	76.8782			1407.78	64.7884
		1409.71	81.8863			1409.71	77.1271			1409.71	65.7331
		1411.64	82.34			1411.64	77.5426			1411.64	66.8325
		1413.57	82.7918			1413.57	78.1836			1413.57	67.9324
		1415.49	83.2281			1415.49	78.244			1415.49	68.37
		1417.42	83.6357			1417.42	77.9912			1417.42	68.4542
		1419.35	84.002			1419.35	78.5465			1419.35	69.1175
		1421.28	84.3166			1421.28	79.1395			1421.28	69.9434
		1423.21	84.5699			1423.21	78.9405			1423.21	70.2241
		1425.14	84.7528			1425.14	79.1334			1425.14	70.9624
		1427.07	84.8589			1427.07	79.165			1427.07	71.2819
		1428.99	84.8856			1428.99	78.8568			1428.99	71.0388
		1430.92	84.8347			1430.92	78.4541			1430.92	70.4523
		1432.85	84.7119			1432.85	77.9737			1432.85	69.6451
		1434.78	84.5283			1434.78	77.3017			1434.78	68.5526
		1436.71	84.2997			1436.71	76.7586			1436.71	67.3251
		1438.64	84.0448			1438.64	76.5262			1438.64	66.7848
		1440.57	83.7835			1440.57	76.2376			1440.57	66.5498
		1442.49	83.5332			1442.49	75.89			1442.49	66.1316
		1444.42	83.3079			1444.42	75.4679			1444.42	65.6125
		1446.35	83.1186			1446.35	74.9984			1446.35	64.8954
		1448.28	82.974			1448.28	74.7559			1448.28	64.2442
		1450.21	82.878			1450.21	74.7092			1450.21	63.9618
		1452.13	82.8307			1452.13	74.4619			1452.13	63.6388
		1454.06	82.8319			1454.06	73.9705			1454.06	63.1766
		1455.99	82.8812			1455.99	73.4853			1455.99	62.8124
		1457.92	82.9767			1457.92	74.0774			1457.92	63.703
		1459.85	83.1164			1459.85	75.4777			1459.85	65.0734
		1461.78	83.3005			1461.78	75.9183			1461.78	65.5994
		1463.71	83.5304			1463.71	76.1711			1463.71	65.639
		1465.63	83.8063			1465.63	76.6086			1465.63	65.9383
		1467.56	84.1252			1467.56	77.0894			1467.56	66.5871
		1469.49	84.4752			1469.49	77.349			1469.49	67.1332
		1471.42	84.8383			1471.42	77.3865			1471.42	67.5553
		1473.35	85.1915			1473.35	77.7318			1473.35	69.0336
		1475.28	85.5078			1475.28	78.9688			1475.28	70.5334
		1477.21	85.7568			1477.21	80.0764			1477.21	71.6065
		1479.13	85.9085			1479.13	80.2911			1479.13	71.9786
		1481.06	85.9383			1481.06	80.0079			1481.06	71.7454
		1482.99	85.8279			1482.99	79.858			1482.99	71.4549
		1484.92	85.5647			1484.92	79.3525			1484.92	70.6795
		1486.85	85.1443			1486.85	78.1998			1486.85	69.189
		1488.78	84.5716			1488.78	76.5744			1488.78	67.1287
		1490.7	83.8569			1490.7	75.8076			1490.7	65.1467
		1492.63	83.0132			1492.63	75.4011			1492.63	63.852
		1494.56	82.053			1494.56	74.2678			1494.56	62.3036
		1496.49	80.9842			1496.49	72.6091			1496.49	59.7184
		1498.42	79.8171			1498.42	71.4317			1498.42	57.4152
		1500.35	78.5659			1500.35	70.4157			1500.35	55.5016
		1502.28	77.2491			1502.28	69.2653			1502.28	53.5878
		1504.2	75.8892			1504.2	68.4156			1504.2	51.9038
		1506.13	74.5131			1506.13	68.0875			1506.13	50.1764
		1508.06	73.1522			1508.06	64.1599			1508.06	44.7687
		1509.99	71.8389			1509.99	63.2361			1509.99	42.8356
		1511.92	70.6012			1511.92	62.4587			1511.92	40.9144
		1513.85	69.4623			1513.85	61.4917			1513.85	38.9665
		1515.78	68.438			1515.78	60.4453			1515.78	37.2146
		1517.7	67.5352			1517.7	59.6707			1517.7	35.6964
		1519.63	66.7527			1519.63	59.2764			1519.63	35.0156
		1521.56	66.081			1521.56	58.914			1521.56	34.5341
		1523.49	65.5022			1523.49	58.2941			1523.49	33.2531
		1525.42	64.9994			1525.42	57.813			1525.42	32.6361
		1527.35	64.5576			1527.35	57.4927			1527.35	31.822
		1529.27	64.1667			1529.27	57.2799			1529.27	31.1734
		1531.2	63.8183			1531.2	56.9693			1531.2	30.6511
		1533.13	63.5109			1533.13	56.7673			1533.13	30.1941
		1535.06	63.2499			1535.06	56.4216			1535.06	29.4161
		1536.99	63.046			1536.99	56.195			1536.99	29.2835
		1538.92	62.9123			1538.92	57.4022			1538.92	30.5066
		1540.85	62.864			1540.85	57.4194			1540.85	31.7382
		1542.77	62.9156			1542.77	56.5877			1542.77	30.7014
		1544.7	63.08			1544.7	56.8019			1544.7	30.7904
		1546.63	63.3672			1546.63	57.8469			1546.63	31.3469
		1548.56	63.7808			1548.56	58.3288			1548.56	31.8283
		1550.49	64.3157			1550.49	59.2686			1550.49	32.8458
		1552.42	64.9627			1552.42	59.9516			1552.42	33.7253
		1554.34	65.7075			1554.34	60.8974			1554.34	34.992
		1556.27	66.5297			1556.27	61.9714			1556.27	36.3349
		1558.2	67.4015			1558.2	65.2598			1558.2	39.3254
		1560.13	68.296			1560.13	67.381			1560.13	41.4338
		1562.06	69.1877			1562.06	66.4796			1562.06	40.7701
		1563.99	70.0537			1563.99	67.1241			1563.99	41.5232
		1565.91	70.8766			1565.91	68.3567			1565.91	42.9044
		1567.84	71.643			1567.84	69.0606			1567.84	43.8364
		1569.77	72.3451			1569.77	70.3607			1569.77	45.4858
		1571.7	72.9796			1571.7	71.2977			1571.7	46.8245
		1573.63	73.5471			1573.63	71.4662			1573.63	47.5386
		1575.56	74.048			1575.56	71.9374			1575.56	48.5165
		1577.49	74.4815			1577.49	73.2087			1577.49	49.7849
		1579.41	74.8487			1579.41	73.8461			1579.41	50.4851
		1581.34	75.1507			1581.34	74.3178			1581.34	51.387
		1583.27	75.3878			1583.27	74.659			1583.27	52.2636
		1585.2	75.5603			1585.2	75.0368			1585.2	53.1127
		1587.13	75.6694			1587.13	75.1496			1587.13	53.7008
		1589.06	75.7152			1589.06	75.1302			1589.06	54.0773
		1590.98	75.6964			1590.98	75.0613			1590.98	54.23
		1592.91	75.6108			1592.91	75.0133			1592.91	54.3129
		1594.84	75.4537			1594.84	74.6934			1594.84	54.3184
		1596.77	75.2203			1596.77	74.5428			1596.77	54.5067
		1598.7	74.9035			1598.7	74.2836			1598.7	54.5108
		1600.63	74.4961			1600.63	73.7257			1600.63	54.146
		1602.56	73.9921			1602.56	72.875			1602.56	53.3298
		1604.48	73.3895			1604.48	72.1439			1604.48	52.3264
		1606.41	72.6909			1606.41	71.1508			1606.41	51.0671
		1608.34	71.9042			1608.34	69.8574			1608.34	49.6086
		1610.27	71.0389			1610.27	68.4999			1610.27	48.1406
		1612.2	70.1016			1612.2	67.0878			1612.2	46.5887
		1614.13	69.0981			1614.13	65.602			1614.13	45.1227
		1616.06	68.0302			1616.06	64.1009			1616.06	43.3852
		1617.98	66.8953			1617.98	62.0185			1617.98	40.2527
		1619.91	65.6901			1619.91	60.5244			1619.91	37.978
		1621.84	64.4138			1621.84	59.3025			1621.84	35.9698
		1623.77	63.07			1623.77	57.6574			1623.77	32.9741
		1625.7	61.6671			1625.7	56.4471			1625.7	30.6105
		1627.63	60.2236			1627.63	55.4522			1627.63	28.4242
		1629.55	58.7691			1629.55	54.3522			1629.55	25.7507
		1631.48	57.3409			1631.48	53.3705			1631.48	23.5461
		1633.41	55.9799			1633.41	52.7961			1633.41	22.0255
		1635.34	54.7257			1635.34	52.5743			1635.34	20.7363
		1637.27	53.6085			1637.27	50.7726			1637.27	17.3193
		1639.2	52.6486			1639.2	49.6147			1639.2	15.273
		1641.12	51.8595			1641.12	48.8204			1641.12	13.8017
		1643.05	51.2395			1643.05	48.0272			1643.05	12.5894
		1644.98	50.7762			1644.98	47.7401			1644.98	12.2219
		1646.91	50.4544			1646.91	47.4267			1646.91	12.004
		1648.84	50.2569			1648.84	46.3303			1648.84	10.177
		1650.77	50.1675			1650.77	45.8312			1650.77	10
		1652.7	50.1727			1652.7	48.257			1652.7	12.9198
		1654.62	50.2661			1654.62	47.0606			1654.62	11.6292
		1656.55	50.4472			1656.55	45.8041			1656.55	10.1803
		1658.48	50.7226			1658.48	46.0456			1658.48	10.6074
		1660.41	51.1005			1660.41	46.574			1660.41	11.3978
		1662.34	51.5883			1662.34	47.6287			1662.34	12.8648
		1664.27	52.19			1664.27	48.7613			1664.27	14.2223
		1666.19	52.9072			1666.19	49.3746			1666.19	15.3153
		1668.12	53.737			1668.12	50.3986			1668.12	17.0374
		1670.05	54.6673			1670.05	52.1961			1670.05	20.0773
		1671.98	55.6848			1671.98	53.1867			1671.98	21.7299
		1673.91	56.7805			1673.91	54.2235			1673.91	23.4736
		1675.84	57.9436			1675.84	56.241			1675.84	26.2422
		1677.77	59.1657			1677.77	57.2091			1677.77	28.0535
		1679.69	60.4414			1679.69	58.0108			1679.69	29.9334
		1681.62	61.7691			1681.62	59.3379			1681.62	32.5879
		1683.55	63.1512			1683.55	61.8017			1683.55	36.1014
		1685.48	64.5952			1685.48	64.6416			1685.48	41.3332
		1687.41	66.1038			1687.41	64.9348			1687.41	42.6062
		1689.34	67.6772			1689.34	66.7694			1689.34	45.705
		1691.27	69.3098			1691.27	69.0538			1691.27	49.2737
		1693.19	70.9882			1693.19	70.3273			1693.19	51.9782
		1695.12	72.6913			1695.12	71.9533			1695.12	55.0952
		1697.05	74.3916			1697.05	74.4694			1697.05	60.4939
		1698.98	76.0585			1698.98	76.2115			1698.98	63.1276
		1700.91	77.6592			1700.91	81.0321			1700.91	69.5487
		1702.84	79.1554			1702.84	81.5111			1702.84	71.717
		1704.77	80.5141			1704.77	82.555			1704.77	73.7396
		1706.69	81.7096			1706.69	84.4639			1706.69	76.5507
		1708.62	82.7263			1708.62	85.6916			1708.62	78.737
		1710.55	83.5615			1710.55	86.3519			1710.55	80.2207
		1712.48	84.2254			1712.48	86.8057			1712.48	81.5756
		1714.41	84.734			1714.41	86.3218			1714.41	81.9271
		1716.34	85.1135			1716.34	86.1287			1716.34	82.6899
		1718.26	85.3928			1718.26	88.1342			1718.26	84.2329
		1720.19	85.6036			1720.19	89.4784			1720.19	85.9539
		1722.12	85.7775			1722.12	89.4575			1722.12	86.339
		1724.05	85.944			1724.05	90.0464			1724.05	87.1604
		1725.98	86.1276			1725.98	90.5498			1725.98	87.8981
		1727.91	86.346			1727.91	90.7603			1727.91	88.3501
		1729.84	86.6097			1729.84	90.4622			1729.84	88.1754
		1731.76	86.9247			1731.76	90.0105			1731.76	88.1253
		1733.69	87.2904			1733.69	90.3136			1733.69	87.9103
		1735.62	87.702			1735.62	91.9635			1735.62	89.3403
		1737.55	88.1506			1737.55	91.91			1737.55	89.6079
		1739.48	88.6257			1739.48	92.4152			1739.48	90.105
		1741.41	89.1138			1741.41	92.7819			1741.41	90.6321
		1743.33	89.6011			1743.33	92.5688			1743.33	90.8
		1745.26	90.0729			1745.26	92.5477			1745.26	90.7665
		1747.19	90.5173			1747.19	92.5838			1747.19	90.4546
		1749.12	90.9249			1749.12	92.534			1749.12	90.097
		1751.05	91.2908			1751.05	93.5481			1751.05	91.0569
		1752.98	91.6126			1752.98	94.5544			1752.98	92.264
		1754.9	91.89			1754.9	94.7833			1754.9	92.8744
		1756.83	92.1247			1756.83	94.6542			1756.83	92.9633
		1758.76	92.3203			1758.76	94.818			1758.76	93.3373
		1760.69	92.4819			1760.69	94.8578			1760.69	93.0483
		1762.62	92.6171			1762.62	95.3999			1762.62	92.9956
		1764.55	92.7338			1764.55	95.7894			1764.55	93.1555
		1766.48	92.8397			1766.48	95.6448			1766.48	93.1072
		1768.4	92.9405			1768.4	95.3598			1768.4	93.0994
		1770.33	93.0402			1770.33	95.0558			1770.33	93.1946
		1772.26	93.1409			1772.26	94.7032			1772.26	93.155
		1774.19	93.2439			1774.19	95.4777			1774.19	93.9985
		1776.12	93.349			1776.12	95.8356			1776.12	94.1469
		1778.05	93.4547			1778.05	96.0031			1778.05	94.0211
		1779.97	93.5581			1779.97	95.872			1779.97	93.6251
		1781.9	93.6565			1781.9	96.2193			1781.9	94.041
		1783.83	93.7487			1783.83	96.1913			1783.83	94.372
		1785.76	93.8339			1785.76	96.3527			1785.76	94.8603
		1787.69	93.9127			1787.69	96.3849			1787.69	95.0453
		1789.62	93.9876			1789.62	95.9787			1789.62	94.6191
		1791.55	94.0616			1791.55	95.4468			1791.55	93.79
		1793.47	94.1381			1793.47	95.9797			1793.47	94.1342
		1795.4	94.2198			1795.4	95.934			1795.4	94.308
		1797.33	94.3087			1797.33	96.2213			1797.33	94.6087
		1799.26	94.4044			1799.26	96.3502			1799.26	94.6772
		1801.19	94.5062			1801.19	96.111			1801.19	94.7054
		1803.12	94.6123			1803.12	96.445			1803.12	95.0507
		1805.05	94.7195			1805.05	96.837			1805.05	95.3234
		1806.97	94.8246			1806.97	96.7591			1806.97	95.1914
		1808.9	94.9254			1808.9	96.6947			1808.9	95.1256
		1810.83	95.0196			1810.83	96.5853			1810.83	95.1491
		1812.76	95.105			1812.76	96.8987			1812.76	95.6352
		1814.69	95.1811			1814.69	97.1482			1814.69	95.9
		1816.62	95.2491			1816.62	97.0698			1816.62	95.7468
		1818.54	95.3107			1818.54	97.0626			1818.54	95.5016
		1820.47	95.3685			1820.47	97.1405			1820.47	95.423
		1822.4	95.4249			1822.4	96.8865			1822.4	95.2547
		1824.33	95.4817			1824.33	96.8056			1824.33	95.2488
		1826.26	95.5404			1826.26	96.9878			1826.26	95.6362
		1828.19	95.6028			1828.19	96.7917			1828.19	95.6181
		1830.12	95.6687			1830.12	96.6011			1830.12	95.3652
		1832.04	95.7369			1832.04	97.0647			1832.04	95.7487
		1833.97	95.8071			1833.97	97.0873			1833.97	95.5958
		1835.9	95.8799			1835.9	97.0366			1835.9	95.4037
		1837.83	95.9557			1837.83	97.0393			1837.83	95.486
		1839.76	96.0347			1839.76	97.2821			1839.76	95.9571
		1841.69	96.1168			1841.69	96.8625			1841.69	95.8914
		1843.61	96.2016			1843.61	96.4587			1843.61	95.5518
		1845.54	96.288			1845.54	96.5631			1845.54	95.6043
		1847.47	96.3759			1847.47	96.7014			1847.47	95.7249
		1849.4	96.4641			1849.4	97.0675			1849.4	95.7092
		1851.33	96.551			1851.33	97.4003			1851.33	95.8521
		1853.26	96.6346			1853.26	97.4806			1853.26	95.9689
		1855.18	96.7121			1855.18	97.5844			1855.18	96.2853
		1857.11	96.7812			1857.11	97.5408			1857.11	96.4412
		1859.04	96.8423			1859.04	97.4339			1859.04	96.4608
		1860.97	96.8985			1860.97	97.3462			1860.97	96.2905
		1862.9	96.9536			1862.9	97.3625			1862.9	96.1681
		1864.83	97.0102			1864.83	97.1159			1864.83	95.8552
		1866.76	97.0699			1866.76	96.4481			1866.76	95.3102
		1868.68	97.1338			1868.68	96.0965			1868.68	95.043
		1870.61	97.2022			1870.61	97.0091			1870.61	95.8957
		1872.54	97.2747			1872.54	97.5131			1872.54	96.3688
		1874.47	97.3503			1874.47	97.6656			1874.47	96.4584
		1876.4	97.4263			1876.4	97.5812			1876.4	96.2646
		1878.33	97.4998			1878.33	97.457			1878.33	96.1605
		1880.26	97.5682			1880.26	97.3768			1880.26	96.2094
		1882.18	97.6301			1882.18	97.4162			1882.18	96.4154
		1884.11	97.6859			1884.11	97.3559			1884.11	96.4365
		1886.04	97.738			1886.04	97.4473			1886.04	96.4436
		1887.97	97.7891			1887.97	97.3455			1887.97	96.0555
		1889.9	97.841			1889.9	97.2603			1889.9	95.6928
		1891.83	97.8951			1891.83	97.4079			1891.83	95.8249
		1893.75	97.9522			1893.75	97.2304			1893.75	95.8512
		1895.68	98.0123			1895.68	97.0789			1895.68	96.0071
		1897.61	98.0743			1897.61	97.3444			1897.61	96.4794
		1899.54	98.1364			1899.54	97.4942			1899.54	96.6327
		1901.47	98.197			1901.47	97.5584			1901.47	96.557
		1903.4	98.2541			1903.4	97.5613			1903.4	96.2436
		1905.33	98.3067			1905.33	97.5415			1905.33	95.9333
		1907.25	98.3541			1907.25	97.2474			1907.25	95.6349
		1909.18	98.3971			1909.18	96.9684			1909.18	95.6701
		1911.11	98.437			1911.11	97.1527			1911.11	96.1512
		1913.04	98.4761			1913.04	97.4296			1913.04	96.5789
		1914.97	98.5169			1914.97	97.3898			1914.97	96.5462
		1916.9	98.5611			1916.9	97.1921			1916.9	96.1515
		1918.82	98.6095			1918.82	97.2437			1918.82	95.8485
		1920.75	98.6615			1920.75	97.1975			1920.75	95.6822
		1922.68	98.716			1922.68	96.802			1922.68	95.3609
		1924.61	98.7717			1924.61	97.1547			1924.61	95.8748
		1926.54	98.8273			1926.54	97.4069			1926.54	96.3007
		1928.47	98.8812			1928.47	97.4779			1928.47	96.5072
		1930.39	98.931			1930.39	97.4817			1930.39	96.4282
		1932.32	98.9754			1932.32	97.4796			1932.32	96.2245
		1934.25	99.0147			1934.25	97.5387			1934.25	96.0178
		1936.18	99.0503			1936.18	97.596			1936.18	95.9835
		1938.11	99.0842			1938.11	97.4706			1938.11	96.02
		1940.04	99.1187			1940.04	97.2046			1940.04	96.005
		1941.97	99.1551			1941.97	96.8368			1941.97	95.6996
		1943.89	99.1939			1943.89	96.9696			1943.89	95.7875
		1945.82	99.2353			1945.82	97.1112			1945.82	95.8109
		1947.75	99.279			1947.75	97.3578			1947.75	95.8093
		1949.68	99.3246			1949.68	97.5113			1949.68	95.8353
		1951.61	99.3708			1951.61	97.5233			1951.61	95.9685
		1953.54	99.4158			1953.54	97.3695			1953.54	96.0398
		1955.46	99.4574			1955.46	97.2843			1955.46	96.1138
		1957.39	99.4949			1957.39	97.3296			1957.39	96.0709
		1959.32	99.5291			1959.32	97.3442			1959.32	95.9133
		1961.25	99.5613			1961.25	97.3263			1961.25	95.6611
		1963.18	99.5926			1963.18	97.4098			1963.18	95.5608
		1965.11	99.6236			1965.11	97.2146			1965.11	95.4156
		1967.04	99.655			1967.04	96.9249			1967.04	95.4576
		1968.96	99.6868			1968.96	97.1411			1968.96	95.8961
		1970.89	99.7193			1970.89	97.3508			1970.89	96.1343
		1972.82	99.7522			1972.82	97.3388			1972.82	95.9559
		1974.75	99.7844			1974.75	97.3043			1974.75	95.6664
		1976.68	99.8146			1976.68	97.3239			1976.68	95.4072
		1978.61	99.8415			1978.61	97.4219			1978.61	95.3484
		1980.54	99.8643			1980.54	97.4252			1980.54	95.478
		1982.46	99.8836			1982.46	97.3819			1982.46	95.7495
		1984.39	99.9007			1984.39	97.3153			1984.39	95.9739
		1986.32	99.9168			1986.32	97.2189			1986.32	95.9417
		1988.25	99.9329			1988.25	96.9973			1988.25	95.5883
		1990.18	99.9497			1990.18	96.8814			1990.18	95.2243
		1992.11	99.9682			1992.11	96.7882			1992.11	94.8978
		1994.04	99.9887			1994.04	97.123			1994.04	95.1013
		1995.96	100.011			1995.96	97.2967			1995.96	95.342
		1997.89	100.035			1997.89	97.252			1997.89	95.5369
		1999.82	100.058			1999.82	97.2605			1999.82	95.6615
		2001.75	100.079			2001.75	97.2918			2001.75	95.6596
		2003.68	100.098			2003.68	97.244			2003.68	95.4838
		2005.61	100.113			2005.61	97.2429			2005.61	95.3207
		2007.53	100.126			2007.53	97.2604			2007.53	95.2126
		2009.46	100.136			2009.46	97.2936			2009.46	95.281
		2011.39	100.144			2011.39	97.2727			2011.39	95.3682
		2013.32	100.151			2013.32	97.282			2013.32	95.4231
		2015.25	100.159			2015.25	97.1312			2015.25	95.2301
		2017.18	100.168			2017.18	96.8547			2017.18	94.9981
		2019.11	100.179			2019.11	96.9328			2019.11	95.0031
		2021.03	100.191			2021.03	97.1811			2021.03	95.0571
		2022.96	100.204			2022.96	97.2569			2022.96	95.0799
		2024.89	100.218			2024.89	97.2528			2024.89	95.1973
		2026.82	100.231			2026.82	97.2387			2026.82	95.2427
		2028.75	100.245			2028.75	97.2584			2028.75	95.2062
		2030.67	100.258			2030.67	97.2163			2030.67	95.0184
		2032.6	100.269			2032.6	97.1541			2032.6	94.8454
		2034.53	100.28			2034.53	97.154			2034.53	94.7891
		2036.46	100.29			2036.46	97.2181			2036.46	94.8824
		2038.39	100.3			2038.39	97.188			2038.39	95.0462
		2040.32	100.312			2040.32	97.0247			2040.32	95.1385
		2042.25	100.324			2042.25	97.0129			2042.25	95.1056
		2044.17	100.337			2044.17	97.1291			2044.17	95.0156
		2046.1	100.35			2046.1	97.0882			2046.1	94.7558
		2048.03	100.364			2048.03	97.0843			2048.03	94.5773
		2049.96	100.377			2049.96	97.1381			2049.96	94.5568
		2051.89	100.391			2051.89	97.2033			2051.89	94.7478
		2053.82	100.404			2053.82	97.2052			2053.82	94.9916
		2055.75	100.417			2055.75	97.2128			2055.75	95.1417
		2057.67	100.429			2057.67	97.1764			2057.67	95.0309
		2059.6	100.442			2059.6	97.0799			2059.6	94.7739
		2061.53	100.455			2061.53	97.0127			2061.53	94.5384
		2063.46	100.469			2063.46	96.9741			2063.46	94.38
		2065.39	100.484			2065.39	96.9195			2065.39	94.3525
		2067.32	100.499			2067.32	97.0839			2067.32	94.6511
		2069.24	100.514			2069.24	97.1744			2069.24	94.8601
		2071.17	100.53			2071.17	97.2218			2071.17	94.9119
		2073.1	100.546			2073.1	97.1765			2073.1	94.7976
		2075.03	100.561			2075.03	97.089			2075.03	94.608
		2076.96	100.575			2076.96	97.0577			2076.96	94.424
		2078.89	100.587			2078.89	97.102			2078.89	94.4181
		2080.82	100.598			2080.82	97.1298			2080.82	94.541
		2082.74	100.608			2082.74	97.176			2082.74	94.6942
		2084.67	100.618			2084.67	97.2268			2084.67	94.7555
		2086.6	100.627			2086.6	97.2321			2086.6	94.7201
		2088.53	100.635			2088.53	97.0834			2088.53	94.5078
		2090.46	100.643			2090.46	96.9685			2090.46	94.3792
		2092.39	100.651			2092.39	97.0344			2092.39	94.4107
		2094.32	100.659			2094.32	97.1082			2094.32	94.559
		2096.24	100.668			2096.24	97.1278			2096.24	94.656
		2098.17	100.677			2098.17	97.1997			2098.17	94.7218
		2100.1	100.685			2100.1	97.2537			2100.1	94.6811
		2102.03	100.694			2102.03	97.2522			2102.03	94.5672
		2103.96	100.703			2103.96	97.1968			2103.96	94.3867
		2105.89	100.713			2105.89	97.1614			2105.89	94.3278
		2107.81	100.722			2107.81	97.1284			2107.81	94.4168
		2109.74	100.731			2109.74	97.1429			2109.74	94.6353
		2111.67	100.739			2111.67	97.171			2111.67	94.7763
		2113.6	100.748			2113.6	97.2278			2113.6	94.7121
		2115.53	100.757			2115.53	97.2432			2115.53	94.5269
		2117.46	100.765			2117.46	97.2909			2117.46	94.3629
		2119.39	100.774			2119.39	97.2753			2119.39	94.2338
		2121.31	100.783			2121.31	97.2434			2121.31	94.3227
		2123.24	100.791			2123.24	97.1696			2123.24	94.523
		2125.17	100.799			2125.17	97.1748			2125.17	94.7492
		2127.1	100.808			2127.1	97.2484			2127.1	94.8655
		2129.03	100.816			2129.03	97.3512			2129.03	94.8135
		2130.96	100.824			2130.96	97.3915			2130.96	94.5481
		2132.88	100.83			2132.88	97.3919			2132.88	94.3409
		2134.81	100.835			2134.81	97.3363			2134.81	94.2702
		2136.74	100.84			2136.74	97.2768			2136.74	94.3812
		2138.67	100.845			2138.67	97.2081			2138.67	94.5743
		2140.6	100.849			2140.6	97.2297			2140.6	94.7665
		2142.53	100.853			2142.53	97.3238			2142.53	94.8039
		2144.45	100.856			2144.45	97.389			2144.45	94.6526
		2146.38	100.859			2146.38	97.4292			2146.38	94.4176
		2148.31	100.862			2148.31	97.474			2148.31	94.3052
		2150.24	100.866			2150.24	97.4684			2150.24	94.3648
		2152.17	100.87			2152.17	97.3898			2152.17	94.5532
		2154.1	100.873			2154.1	97.3092			2154.1	94.724
		2156.03	100.875			2156.03	97.3156			2156.03	94.8089
		2157.95	100.876			2157.95	97.3752			2157.95	94.7121
		2159.88	100.877			2159.88	97.4695			2159.88	94.5268
		2161.81	100.878			2161.81	97.5194			2161.81	94.3695
		2163.74	100.879			2163.74	97.5256			2163.74	94.3855
		2165.67	100.88			2165.67	97.4858			2165.67	94.5206
		2167.6	100.881			2167.6	97.4121			2167.6	94.7022
		2169.53	100.883			2169.53	97.3594			2169.53	94.7933
		2171.45	100.884			2171.45	97.3868			2171.45	94.7469
		2173.38	100.886			2173.38	97.437			2173.38	94.5721
		2175.31	100.888			2175.31	97.4986			2175.31	94.4168
		2177.24	100.889			2177.24	97.5617			2177.24	94.3781
		2179.17	100.889			2179.17	97.5931			2179.17	94.4943
		2181.1	100.888			2181.1	97.5299			2181.1	94.6682
		2183.02	100.886			2183.02	97.4624			2183.02	94.8293
		2184.95	100.883			2184.95	97.4115			2184.95	94.8199
		2186.88	100.879			2186.88	97.3985			2186.88	94.6488
		2188.81	100.873			2188.81	97.4376			2188.81	94.4189
		2190.74	100.868			2190.74	97.5308			2190.74	94.3398
		2192.67	100.862			2192.67	97.5744			2192.67	94.4216
		2194.59	100.857			2194.59	97.5751			2194.59	94.6086
		2196.52	100.853			2196.52	97.5234			2196.52	94.7716
		2198.45	100.85			2198.45	97.4605			2198.45	94.8434
		2200.38	100.847			2200.38	97.4252			2200.38	94.7393
		2202.31	100.845			2202.31	97.4396			2202.31	94.5514
		2204.24	100.844			2204.24	97.4594			2204.24	94.3795
		2206.17	100.843			2206.17	97.5385			2206.17	94.3693
		2208.09	100.843			2208.09	97.5999			2208.09	94.4789
		2210.02	100.842			2210.02	97.5911			2210.02	94.6924
		2211.95	100.84			2211.95	97.5456			2211.95	94.8249
		2213.88	100.838			2213.88	97.5046			2213.88	94.8104
		2215.81	100.836			2215.81	97.4527			2215.81	94.6559
		2217.74	100.834			2217.74	97.449			2217.74	94.4838
		2219.66	100.832			2219.66	97.4869			2219.66	94.3795
		2221.59	100.829			2221.59	97.5588			2221.59	94.4585
		2223.52	100.826			2223.52	97.5924			2223.52	94.5881
		2225.45	100.824			2225.45	97.6067			2225.45	94.7309
		2227.38	100.823			2227.38	97.5983			2227.38	94.7812
		2229.31	100.824			2229.31	97.55			2229.31	94.675
		2231.24	100.825			2231.24	97.4815			2231.24	94.4982
		2233.16	100.827			2233.16	97.4836			2233.16	94.4378
		2235.09	100.83			2235.09	97.5436			2235.09	94.4581
		2237.02	100.834			2237.02	97.6004			2237.02	94.5872
		2238.95	100.838			2238.95	97.6204			2238.95	94.7081
		2240.88	100.843			2240.88	97.6332			2240.88	94.7515
		2242.81	100.847			2242.81	97.6199			2242.81	94.66
		2244.74	100.85			2244.74	97.598			2244.74	94.5198
		2246.66	100.852			2246.66	97.519			2246.66	94.3931
		2248.59	100.854			2248.59	97.4923			2248.59	94.3839
		2250.52	100.855			2250.52	97.5262			2250.52	94.4834
		2252.45	100.855			2252.45	97.6048			2252.45	94.6281
		2254.38	100.853			2254.38	97.6273			2254.38	94.6971
		2256.31	100.849			2256.31	97.656			2256.31	94.6962
		2258.24	100.843			2258.24	97.6479			2258.24	94.5757
		2260.16	100.836			2260.16	97.6113			2260.16	94.4283
		2262.09	100.828			2262.09	97.5902			2262.09	94.3646
		2264.02	100.817			2264.02	97.619			2264.02	94.4346
		2265.95	100.805			2265.95	97.6632			2265.95	94.562
		2267.88	100.791			2267.88	97.6927			2267.88	94.6797
		2269.8	100.776			2269.8	97.7092			2269.8	94.6694
		2271.73	100.762			2271.73	97.7163			2271.73	94.62
		2273.66	100.749			2273.66	97.6977			2273.66	94.4644
		2275.59	100.735			2275.59	97.6546			2275.59	94.3545
		2277.52	100.722			2277.52	97.6213			2277.52	94.3712
		2279.45	100.71			2279.45	97.6342			2279.45	94.4733
		2281.38	100.698			2281.38	97.624			2281.38	94.5743
		2283.3	100.688			2283.3	97.5913			2283.3	94.6314
		2285.23	100.679			2285.23	97.5907			2285.23	94.5806
		2287.16	100.669			2287.16	97.5978			2287.16	94.4539
		2289.09	100.66			2289.09	97.5154			2289.09	94.3148
		2291.02	100.65			2291.02	97.4347			2291.02	94.2338
		2292.95	100.64			2292.95	97.3828			2292.95	94.2256
		2294.88	100.631			2294.88	97.339			2294.88	94.3254
		2296.8	100.622			2296.8	97.2924			2296.8	94.3578
		2298.73	100.611			2298.73	97.2736			2298.73	94.3207
		2300.66	100.599			2300.66	97.2421			2300.66	94.2366
		2302.59	100.586			2302.59	97.2293			2302.59	94.1607
		2304.52	100.573			2304.52	97.1242			2304.52	94.0842
		2306.45	100.561			2306.45	96.9702			2306.45	94.0642
		2308.38	100.55			2308.38	96.8415			2308.38	94.1334
		2310.3	100.542			2310.3	96.8004			2310.3	94.1697
		2312.23	100.537			2312.23	96.8461			2312.23	94.112
		2314.16	100.536			2314.16	96.9275			2314.16	94.0566
		2316.09	100.541			2316.09	96.9479			2316.09	94.0155
		2318.02	100.552			2318.02	96.9765			2318.02	93.988
		2319.95	100.569			2319.95	96.9946			2319.95	93.9324
		2321.87	100.591			2321.87	97.0837			2321.87	93.9427
		2323.8	100.615			2323.8	97.141			2323.8	93.9662
		2325.73	100.641			2325.73	97.3031			2325.73	93.9952
		2327.66	100.668			2327.66	97.4165			2327.66	94.0246
		2329.59	100.695			2329.59	97.509			2329.59	94.0886
		2331.52	100.719			2331.52	97.5905			2331.52	94.0306
		2333.45	100.739			2333.45	97.7715			2333.45	93.9578
		2335.37	100.753			2335.37	97.8366			2335.37	93.995
		2337.3	100.761			2337.3	97.8894			2337.3	94.077
		2339.23	100.763			2339.23	97.8098			2339.23	94.1159
		2341.16	100.758			2341.16	97.7899			2341.16	94.0926
		2343.09	100.747			2343.09	97.8717			2343.09	94.0849
		2345.02	100.727			2345.02	97.9649			2345.02	94.121
		2346.94	100.699			2346.94	97.8819			2346.94	94.1489
		2348.87	100.663			2348.87	97.8409			2348.87	94.1417
		2350.8	100.621			2350.8	97.7969			2350.8	94.1301
		2352.73	100.574			2352.73	97.7701			2352.73	94.1972
		2354.66	100.524			2354.66	97.6029			2354.66	94.1642
		2356.59	100.472			2356.59	97.5155			2356.59	94.0944
		2358.51	100.418			2358.51	97.4374			2358.51	94.0691
		2360.44	100.366			2360.44	97.3973			2360.44	94.0614
		2362.37	100.315			2362.37	97.3066			2362.37	94.0251
		2364.3	100.266			2364.3	97.3748			2364.3	94.0045
		2366.23	100.223			2366.23	97.1839			2366.23	93.9838
		2368.16	100.183			2368.16	97.1524			2368.16	94.0385
		2370.09	100.147			2370.09	97.12			2370.09	93.8916
		2372.01	100.114			2372.01	97.0967			2372.01	93.8184
		2373.94	100.084			2373.94	96.9923			2373.94	93.8461
		2375.87	100.057			2375.87	96.9539			2375.87	93.8773
		2377.8	100.035			2377.8	96.9535			2377.8	93.8544
		2379.73	100.018			2379.73	96.9757			2379.73	93.8474
		2381.66	100.006			2381.66	96.9529			2381.66	93.8432
		2383.59	99.9977			2383.59	96.9886			2383.59	93.8762
		2385.51	99.9932			2385.51	97.1049			2385.51	93.875
		2387.44	99.9921			2387.44	97.2061			2387.44	93.8636
		2389.37	99.9938			2389.37	97.2629			2389.37	93.841
		2391.3	99.9979			2391.3	97.2867			2391.3	93.8467
		2393.23	100.003			2393.23	97.2386			2393.23	93.8833
		2395.16	100.008			2395.16	97.1599			2395.16	93.9005
		2397.08	100.01			2397.08	97.1277			2397.08	93.8429
		2399.01	100.01			2399.01	97.1138			2399.01	93.8044
		2400.94	100.007			2400.94	97.1108			2400.94	93.7511
		2402.87	100.003			2402.87	97.1265			2402.87	93.7175
		2404.8	99.9981			2404.8	97.1396			2404.8	93.7046
		2406.73	99.993			2406.73	97.1018			2406.73	93.6875
		2408.66	99.9874			2408.66	97.0271			2408.66	93.6773
		2410.58	99.9818			2410.58	96.9757			2410.58	93.7107
		2412.51	99.9773			2412.51	96.9198			2412.51	93.694
		2414.44	99.9744			2414.44	96.88			2414.44	93.6456
		2416.37	99.9733			2416.37	96.8847			2416.37	93.5956
		2418.3	99.9736			2418.3	96.9205			2418.3	93.5435
		2420.23	99.9746			2420.23	96.9236			2420.23	93.5018
		2422.15	99.9762			2422.15	96.8755			2422.15	93.4959
		2424.08	99.9785			2424.08	96.7981			2424.08	93.4838
		2426.01	99.9818			2426.01	96.7182			2426.01	93.4442
		2427.94	99.9862			2427.94	96.6309			2427.94	93.4167
		2429.87	99.9912			2429.87	96.6072			2429.87	93.4084
		2431.8	99.9964			2431.8	96.6376			2431.8	93.4011
		2433.72	100.002			2433.72	96.6533			2433.72	93.4019
		2435.65	100.009			2435.65	96.6204			2435.65	93.3781
		2437.58	100.017			2437.58	96.5706			2437.58	93.3574
		2439.51	100.026			2439.51	96.5023			2439.51	93.3304
		2441.44	100.036			2441.44	96.3967			2441.44	93.3057
		2443.37	100.046			2443.37	96.2922			2443.37	93.2596
		2445.3	100.058			2445.3	96.2837			2445.3	93.2284
		2447.22	100.07			2447.22	96.3215			2447.22	93.1996
		2449.15	100.084			2449.15	96.339			2449.15	93.1751
		2451.08	100.099			2451.08	96.3308			2451.08	93.1696
		2453.01	100.115			2453.01	96.3003			2453.01	93.1801
		2454.94	100.132			2454.94	96.2125			2454.94	93.1589
		2456.87	100.149			2456.87	96.0934			2456.87	93.1325
		2458.8	100.168			2458.8	96.0291			2458.8	93.0435
		2460.72	100.189			2460.72	96.0431			2460.72	92.9613
		2462.65	100.212			2462.65	96.058			2462.65	92.9644
		2464.58	100.235			2464.58	96.051			2464.58	93.013
		2466.51	100.26			2466.51	96.0436			2466.51	93.0196
		2468.44	100.287			2468.44	96.0292			2468.44	93.0042
		2470.37	100.317			2470.37	95.9546			2470.37	92.9508
		2472.29	100.348			2472.29	95.8625			2472.29	92.8951
		2474.22	100.381			2474.22	95.8284			2474.22	92.8336
		2476.15	100.416			2476.15	95.8406			2476.15	92.7677
		2478.08	100.452			2478.08	95.8957			2478.08	92.7368
		2480.01	100.49			2480.01	95.9657			2480.01	92.7581
		2481.94	100.531			2481.94	96.0156			2481.94	92.7965
		2483.86	100.573			2483.86	96.0042			2483.86	92.7925
		2485.79	100.616			2485.79	95.9196			2485.79	92.7293
		2487.72	100.66			2487.72	95.847			2487.72	92.6423
		2489.65	100.705			2489.65	95.8109			2489.65	92.5753
		2491.58	100.751			2491.58	95.8062			2491.58	92.5716
		2493.51	100.796			2493.51	95.8455			2493.51	92.5927
		2495.44	100.841			2495.44	95.9349			2495.44	92.6143
		2497.36	100.885			2497.36	95.9866			2497.36	92.5759
		2499.29	100.927			2499.29	95.927			2499.29	92.5509
		2501.22	100.968			2501.22	95.8423			2501.22	92.538
		2503.15	101.008			2503.15	95.7881			2503.15	92.466
		2505.08	101.049			2505.08	95.7244			2505.08	92.42
		2507.01	101.089			2507.01	95.6983			2507.01	92.4421
		2508.93	101.129			2508.93	95.7459			2508.93	92.4398
		2510.86	101.17			2510.86	95.8347			2510.86	92.4165
		2512.79	101.211			2512.79	95.8656			2512.79	92.4046
		2514.72	101.254			2514.72	95.8274			2514.72	92.3525
		2516.65	101.297			2516.65	95.7661			2516.65	92.3003
		2518.58	101.34			2518.58	95.6555			2518.58	92.2747
		2520.51	101.383			2520.51	95.5758			2520.51	92.2439
		2522.43	101.424			2522.43	95.5911			2522.43	92.2404
		2524.36	101.464			2524.36	95.66			2524.36	92.2701
		2526.29	101.502			2526.29	95.7124			2526.29	92.2624
		2528.22	101.538			2528.22	95.7073			2528.22	92.1935
		2530.15	101.572			2530.15	95.6764			2530.15	92.1508
		2532.08	101.604			2532.08	95.6071			2532.08	92.1246
		2534.01	101.635			2534.01	95.4689			2534.01	92.1231
		2535.93	101.664			2535.93	95.3391			2535.93	92.141
		2537.86	101.694			2537.86	95.3263			2537.86	92.157
		2539.79	101.723			2539.79	95.3752			2539.79	92.1563
		2541.72	101.751			2541.72	95.4063			2541.72	92.1232
		2543.65	101.778			2543.65	95.4286			2543.65	92.0398
		2545.58	101.805			2545.58	95.4202			2545.58	91.9789
		2547.51	101.831			2547.51	95.3359			2547.51	91.9732
		2549.43	101.856			2549.43	95.1747			2549.43	91.9909
		2551.36	101.879			2551.36	95.0539			2551.36	92.0224
		2553.29	101.902			2553.29	95.0359			2553.29	92.0253
		2555.22	101.923			2555.22	95.0899			2555.22	91.9724
		2557.15	101.944			2557.15	95.14			2557.15	91.8956
		2559.07	101.965			2559.07	95.166			2559.07	91.814
		2561	101.986			2561	95.1563			2561	91.7605
		2562.93	102.007			2562.93	95.057			2562.93	91.7519
		2564.86	102.029			2564.86	94.9466			2564.86	91.7464
		2566.79	102.051			2566.79	94.8817			2566.79	91.7688
		2568.72	102.074			2568.72	94.8526			2568.72	91.7699
		2570.65	102.099			2570.65	94.8461			2570.65	91.7064
		2572.57	102.124			2572.57	94.9096			2572.57	91.6132
		2574.5	102.149			2574.5	95.0002			2574.5	91.5168
		2576.43	102.174			2576.43	94.9953			2576.43	91.4667
		2578.36	102.198			2578.36	94.87			2578.36	91.476
		2580.29	102.222			2580.29	94.7263			2580.29	91.4994
		2582.22	102.245			2582.22	94.6416			2582.22	91.4649
		2584.15	102.267			2584.15	94.5789			2584.15	91.3969
		2586.07	102.287			2586.07	94.5793			2586.07	91.3269
		2588	102.305			2588	94.6634			2588	91.2374
		2589.93	102.323			2589.93	94.7279			2589.93	91.1655
		2591.86	102.339			2591.86	94.6762			2591.86	91.1287
		2593.79	102.356			2593.79	94.5242			2593.79	91.1165
		2595.72	102.371			2595.72	94.3699			2595.72	91.1186
		2597.64	102.387			2597.64	94.2522			2597.64	91.1141
		2599.57	102.401			2599.57	94.1869			2599.57	91.0599
		2601.5	102.415			2601.5	94.1911			2601.5	90.9361
		2603.43	102.429			2603.43	94.2666			2603.43	90.8248
		2605.36	102.441			2605.36	94.3303			2605.36	90.7928
		2607.29	102.453			2607.29	94.3144			2607.29	90.8088
		2609.22	102.462			2609.22	94.2205			2609.22	90.7938
		2611.14	102.471			2611.14	94.1031			2611.14	90.7577
		2613.07	102.478			2613.07	93.9876			2613.07	90.6786
		2615	102.484			2615	93.9482			2615	90.5762
		2616.93	102.49			2616.93	94.0049			2616.93	90.4984
		2618.86	102.496			2618.86	94.1438			2618.86	90.4439
		2620.79	102.502			2620.79	94.2604			2620.79	90.4146
		2622.72	102.509			2622.72	94.304			2622.72	90.4178
		2624.64	102.516			2624.64	94.2898			2624.64	90.4109
		2626.57	102.525			2626.57	94.2356			2626.57	90.3523
		2628.5	102.535			2628.5	94.1591			2628.5	90.2572
		2630.43	102.546			2630.43	94.1467			2630.43	90.1828
		2632.36	102.558			2632.36	94.2016			2632.36	90.1074
		2634.29	102.57			2634.29	94.2571			2634.29	90.0475
		2636.21	102.582			2636.21	94.3308			2636.21	90.0557
		2638.14	102.594			2638.14	94.3665			2638.14	90.0725
		2640.07	102.604			2640.07	94.3275			2640.07	90.1096
		2642	102.613			2642	94.2171			2642	90.0896
		2643.93	102.62			2643.93	94.0952			2643.93	89.9869
		2645.86	102.625			2645.86	94.0195			2645.86	89.8458
		2647.78	102.629			2647.78	94.0376			2647.78	89.7693
		2649.71	102.632			2649.71	94.1051			2649.71	89.7523
		2651.64	102.633			2651.64	94.1844			2651.64	89.7675
		2653.57	102.633			2653.57	94.2209			2653.57	89.7985
		2655.5	102.632			2655.5	94.1547			2655.5	89.8153
		2657.43	102.631			2657.43	94.0284			2657.43	89.7392
		2659.36	102.627			2659.36	93.9318			2659.36	89.606
		2661.28	102.622			2661.28	93.9076			2661.28	89.4893
		2663.21	102.613			2663.21	93.9361			2663.21	89.436
		2665.14	102.601			2665.14	94.009			2665.14	89.4113
		2667.07	102.585			2667.07	94.0811			2667.07	89.3923
		2669	102.566			2669	94.088			2669	89.3896
		2670.93	102.544			2670.93	94.0123			2670.93	89.3013
		2672.86	102.522			2672.86	93.898			2672.86	89.2064
		2674.78	102.499			2674.78	93.8193			2674.78	89.1359
		2676.71	102.477			2676.71	93.7472			2676.71	89.0207
		2678.64	102.458			2678.64	93.6807			2678.64	88.9471
		2680.57	102.442			2680.57	93.7193			2680.57	88.9163
		2682.5	102.429			2682.5	93.8367			2682.5	88.9727
		2684.43	102.418			2684.43	93.8657			2684.43	88.9684
		2686.35	102.408			2686.35	93.7834			2686.35	88.8725
		2688.28	102.397			2688.28	93.6933			2688.28	88.7527
		2690.21	102.385			2690.21	93.6215			2690.21	88.6693
		2692.14	102.37			2692.14	93.5382			2692.14	88.637
		2694.07	102.351			2694.07	93.5134			2694.07	88.636
		2696	102.327			2696	93.5813			2696	88.6212
		2697.93	102.299			2697.93	93.6347			2697.93	88.5576
		2699.85	102.266			2699.85	93.6609			2699.85	88.4661
		2701.78	102.23			2701.78	93.6308			2701.78	88.335
		2703.71	102.189			2703.71	93.5556			2703.71	88.1946
		2705.64	102.146			2705.64	93.4754			2705.64	88.1209
		2707.57	102.1			2707.57	93.3871			2707.57	88.0818
		2709.5	102.05			2709.5	93.3659			2709.5	88.0818
		2711.42	101.997			2711.42	93.4191			2711.42	88.0793
		2713.35	101.94			2713.35	93.447			2713.35	87.9561
		2715.28	101.882			2715.28	93.4476			2715.28	87.7611
		2717.21	101.821			2717.21	93.437			2717.21	87.5638
		2719.14	101.76			2719.14	93.3764			2719.14	87.3783
		2721.07	101.699			2721.07	93.2296			2721.07	87.2637
		2722.99	101.639			2722.99	93.1051			2722.99	87.2136
		2724.92	101.581			2724.92	93.059			2724.92	87.1445
		2726.85	101.524			2726.85	93.0762			2726.85	87.0941
		2728.78	101.467			2728.78	93.119			2728.78	87.0789
		2730.71	101.411			2730.71	93.1633			2730.71	86.9563
		2732.64	101.353			2732.64	93.1672			2732.64	86.7869
		2734.57	101.295			2734.57	93.0833			2734.57	86.6424
		2736.49	101.233			2736.49	92.9554			2736.49	86.5362
		2738.42	101.169			2738.42	92.8719			2738.42	86.5104
		2740.35	101.102			2740.35	92.8698			2740.35	86.4969
		2742.28	101.033			2742.28	92.8895			2742.28	86.403
		2744.21	100.965			2744.21	92.9228			2744.21	86.292
		2746.14	100.898			2746.14	92.9439			2746.14	86.1247
		2748.07	100.833			2748.07	92.9359			2748.07	85.9791
		2749.99	100.769			2749.99	92.8897			2749.99	85.9171
		2751.92	100.707			2751.92	92.8536			2751.92	85.9037
		2753.85	100.646			2753.85	92.8508			2753.85	85.852
		2755.78	100.585			2755.78	92.81			2755.78	85.7245
		2757.71	100.523			2757.71	92.7758			2757.71	85.586
		2759.64	100.459			2759.64	92.8006			2759.64	85.4868
		2761.56	100.393			2761.56	92.8463			2761.56	85.4072
		2763.49	100.323			2763.49	92.8341			2763.49	85.337
		2765.42	100.251			2765.42	92.8014			2765.42	85.261
		2767.35	100.176			2767.35	92.7775			2767.35	85.1877
		2769.28	100.102			2769.28	92.7384			2769.28	85.0911
		2771.21	100.026			2771.21	92.6657			2771.21	84.922
		2773.14	99.9506			2773.14	92.5862			2773.14	84.693
		2775.06	99.8733			2775.06	92.6089			2775.06	84.5118
		2776.99	99.794			2776.99	92.6955			2776.99	84.4899
		2778.92	99.7125			2778.92	92.7101			2778.92	84.4897
		2780.85	99.6287			2780.85	92.654			2780.85	84.3912
		2782.78	99.5427			2782.78	92.6033			2782.78	84.2776
		2784.71	99.4545			2784.71	92.5432			2784.71	84.1384
		2786.64	99.3645			2786.64	92.4321			2786.64	83.9274
		2788.56	99.2735			2788.56	92.3433			2788.56	83.6448
		2790.49	99.1833			2790.49	92.3613			2790.49	83.4519
		2792.42	99.0954			2792.42	92.4057			2792.42	83.4434
		2794.35	99.0106			2794.35	92.4011			2794.35	83.4387
		2796.28	98.9289			2796.28	92.3718			2796.28	83.2948
		2798.2	98.8497			2798.2	92.3167			2798.2	83.1392
		2800.13	98.7726			2800.13	92.2859			2800.13	83.0614
		2802.06	98.6969			2802.06	92.2798			2802.06	82.9709
		2803.99	98.6219			2803.99	92.2584			2803.99	82.7986
		2805.92	98.5474			2805.92	92.2057			2805.92	82.5893
		2807.85	98.4734			2807.85	92.1134			2807.85	82.3673
		2809.78	98.3995			2809.78	92.0414			2809.78	82.1836
		2811.7	98.3257			2811.7	92.046			2811.7	82.0847
		2813.63	98.2518			2813.63	91.9972			2813.63	81.9414
		2815.56	98.1777			2815.56	91.8858			2815.56	81.7258
		2817.49	98.1035			2817.49	91.8151			2817.49	81.5399
		2819.42	98.0285			2819.42	91.7637			2819.42	81.3375
		2821.35	97.9519			2821.35	91.6808			2821.35	81.1341
		2823.28	97.873			2823.28	91.6098			2823.28	80.9025
		2825.2	97.7909			2825.2	91.5924			2825.2	80.7218
		2827.13	97.7057			2827.13	91.5354			2827.13	80.4829
		2829.06	97.6177			2829.06	91.4128			2829.06	80.1663
		2830.99	97.5276			2830.99	91.2801			2830.99	79.7915
		2832.92	97.436			2832.92	91.1568			2832.92	79.308
		2834.85	97.3426			2834.85	90.9875			2834.85	78.7463
		2836.78	97.2468			2836.78	90.7709			2836.78	78.0962
		2838.7	97.1479			2838.7	90.5765			2838.7	77.2966
		2840.63	97.0452			2840.63	90.4868			2840.63	76.4017
		2842.56	96.937			2842.56	90.3686			2842.56	75.2809
		2844.49	96.8211			2844.49	90.1669			2844.49	73.9053
		2846.42	96.6942			2846.42	89.9566			2846.42	72.1571
		2848.34	96.5521			2848.34	89.7594			2848.34	70.2271
		2850.27	96.3911			2850.27	89.3899			2850.27	68.6453
		2852.2	96.2077			2852.2	88.8607			2852.2	67.7974
		2854.13	95.9998			2854.13	88.3779			2854.13	67.6689
		2856.06	95.7669			2856.06	88.013			2856.06	67.959
		2857.99	95.5102			2857.99	87.6895			2857.99	68.3754
		2859.92	95.2332			2859.92	87.3927			2859.92	68.8123
		2861.84	94.9424			2861.84	87.1453			2861.84	69.1728
		2863.77	94.6484			2863.77	86.8417			2863.77	69.2668
		2865.7	94.3642			2865.7	86.4821			2865.7	69.1195
		2867.63	94.1039			2867.63	86.1568			2867.63	68.8351
		2869.56	93.8803			2869.56	85.9154			2869.56	68.5166
		2871.49	93.7036			2871.49	85.7658			2871.49	68.2966
		2873.41	93.5797			2873.41	85.7805			2873.41	68.377
		2875.34	93.5102			2875.34	86.0395			2875.34	68.8519
		2877.27	93.4916			2877.27	86.3687			2877.27	69.4388
		2879.2	93.5155			2879.2	86.6414			2879.2	69.8694
		2881.13	93.5697			2881.13	86.8464			2881.13	70.1319
		2883.06	93.6395			2883.06	87.0288			2883.06	70.2342
		2884.99	93.7094			2884.99	87.1382			2884.99	70.1321
		2886.91	93.7655			2886.91	87.1326			2886.91	69.8269
		2888.84	93.7967			2888.84	87.0868			2888.84	69.3534
		2890.77	93.7959			2890.77	87.0498			2890.77	68.7474
		2892.7	93.7599			2892.7	86.9257			2892.7	68.0575
		2894.63	93.6886			2894.63	86.6806			2894.63	67.3136
		2896.56	93.5844			2896.56	86.4571			2896.56	66.5764
		2898.49	93.451			2898.49	86.2766			2898.49	65.8891
		2900.41	93.2924			2900.41	86.0009			2900.41	65.1289
		2902.34	93.1129			2902.34	85.7223			2902.34	64.3356
		2904.27	92.9162			2904.27	85.5152			2904.27	63.4658
		2906.2	92.705			2906.2	85.3504			2906.2	62.5473
		2908.13	92.4812			2908.13	85.0521			2908.13	61.4842
		2910.06	92.246			2910.06	84.6996			2910.06	60.1802
		2911.99	92.0004			2911.99	84.4464			2911.99	58.5689
		2913.91	91.7451			2913.91	84.2547			2913.91	56.7621
		2915.84	91.4812			2915.84	83.9672			2915.84	54.8486
		2917.77	91.2115			2917.77	83.5871			2917.77	53.0957
		2919.7	90.9403			2919.7	83.1386			2919.7	51.7529
		2921.63	90.6739			2921.63	82.6346			2921.63	50.8391
		2923.55	90.4193			2923.55	82.1387			2923.55	50.3614
		2925.48	90.1839			2925.48	81.7219			2925.48	50.3348
		2927.41	89.9751			2927.41	81.4069			2927.41	50.6613
		2929.34	89.7994			2929.34	81.2			2929.34	51.3212
		2931.27	89.6604			2931.27	81.1562			2931.27	52.3261
		2933.2	89.558			2933.2	81.2363			2933.2	53.5002
		2935.13	89.4878			2935.13	81.4232			2935.13	54.6985
		2937.05	89.4413			2937.05	81.662			2937.05	55.9362
		2938.98	89.406			2938.98	81.9201			2938.98	57.0624
		2940.91	89.3667			2940.91	82.1664			2940.91	57.974
		2942.84	89.3087			2942.84	82.2543			2942.84	58.5297
		2944.77	89.2197			2944.77	82.2535			2944.77	58.7803
		2946.7	89.0922			2946.7	82.2158			2946.7	58.7385
		2948.62	88.9247			2948.62	82.129			2948.62	58.4912
		2950.55	88.7223			2950.55	81.9382			2950.55	57.9911
		2952.48	88.4966			2952.48	81.695			2952.48	57.3394
		2954.41	88.2649			2954.41	81.5925			2954.41	56.8505
		2956.34	88.0474			2956.34	81.5479			2956.34	56.5929
		2958.27	87.8648			2958.27	81.5127			2958.27	56.6102
		2960.2	87.736			2960.2	81.5358			2960.2	56.9181
		2962.12	87.6765			2962.12	81.6453			2962.12	57.4725
		2964.05	87.6962			2964.05	81.9209			2964.05	58.3376
		2965.98	87.7985			2965.98	82.2937			2965.98	59.3923
		2967.91	87.9809			2967.91	82.718			2967.91	60.5324
		2969.84	88.2355			2969.84	83.1897			2969.84	61.7173
		2971.77	88.5504			2971.77	83.6373			2971.77	62.8414
		2973.7	88.9109			2973.7	84.0136			2973.7	63.832
		2975.62	89.3007			2975.62	84.3976			2975.62	64.801
		2977.55	89.7036			2977.55	84.7783			2977.55	65.6804
		2979.48	90.1044			2979.48	85.1222			2979.48	66.4068
		2981.41	90.4901			2981.41	85.4843			2981.41	67.1137
		2983.34	90.8505			2983.34	85.9274			2983.34	67.833
		2985.27	91.178			2985.27	86.3405			2985.27	68.4244
		2987.2	91.4673			2987.2	86.6272			2987.2	68.9117
		2989.12	91.7158			2989.12	86.8126			2989.12	69.2874
		2991.05	91.922			2991.05	86.9029			2991.05	69.4928
		2992.98	92.0862			2992.98	86.9681			2992.98	69.6806
		2994.91	92.2092			2994.91	87.0663			2994.91	69.9034
		2996.84	92.293			2996.84	87.1046			2996.84	69.9969
		2998.77	92.3397			2998.77	87.1854			2998.77	70.0652
		3000.69	92.3518			3000.69	87.2824			3000.69	70.0739
		3002.62	92.332			3002.62	87.2533			3002.62	70.0138
		3004.55	92.2832			3004.55	87.1903			3004.55	69.924
		3006.48	92.2092			3006.48	87.1394			3006.48	69.7977
		3008.41	92.1144			3008.41	86.9671			3008.41	69.5843
		3010.34	92.0035			3010.34	86.7522			3010.34	69.3281
		3012.26	91.8805			3012.26	86.6317			3012.26	69.04
		3014.19	91.7493			3014.19	86.5578			3014.19	68.7369
		3016.12	91.6128			3016.12	86.4869			3016.12	68.4941
		3018.05	91.4732			3018.05	86.4499			3018.05	68.2593
		3019.98	91.3317			3019.98	86.3915			3019.98	67.9993
		3021.91	91.1886			3021.91	86.3001			3021.91	67.7597
		3023.84	91.0433			3023.84	86.1069			3023.84	67.4026
		3025.76	90.8951			3025.76	85.9694			3025.76	67.1537
		3027.69	90.743			3027.69	85.8777			3027.69	66.9188
		3029.62	90.5864			3029.62	85.7514			3029.62	66.56
		3031.55	90.4249			3031.55	85.6761			3031.55	66.2099
		3033.48	90.2597			3033.48	85.5773			3033.48	65.8498
		3035.41	90.0922			3035.41	85.5152			3035.41	65.5679
		3037.34	89.9242			3037.34	85.4727			3037.34	65.3712
		3039.26	89.7571			3039.26	85.3105			3039.26	65.0432
		3041.19	89.5925			3041.19	85.135			3041.19	64.69
		3043.12	89.4317			3043.12	85.0143			3043.12	64.406
		3045.05	89.2758			3045.05	84.9491			3045.05	64.1966
		3046.98	89.126			3046.98	84.9668			3046.98	64.0601
		3048.91	88.983			3048.91	84.9288			3048.91	63.8508
		3050.83	88.8475			3050.83	84.8227			3050.83	63.5905
		3052.76	88.7198			3052.76	84.751			3052.76	63.4202
		3054.69	88.6			3054.69	84.6416			3054.69	63.199
		3056.62	88.4886			3056.62	84.591			3056.62	63.0296
		3058.55	88.3863			3058.55	84.5753			3058.55	62.9671
		3060.48	88.2938			3060.48	84.5667			3060.48	62.8894
		3062.41	88.2116			3062.41	84.5633			3062.41	62.7157
		3064.33	88.1395			3064.33	84.5844			3064.33	62.6217
		3066.26	88.0769			3066.26	84.5483			3066.26	62.5273
		3068.19	88.0237			3068.19	84.5552			3068.19	62.5238
		3070.12	87.9797			3070.12	84.6164			3070.12	62.5995
		3072.05	87.9452			3072.05	84.6544			3072.05	62.6448
		3073.98	87.9206			3073.98	84.6739			3073.98	62.6295
		3075.9	87.9064			3075.9	84.6812			3075.9	62.5452
		3077.83	87.9022			3077.83	84.7146			3077.83	62.5111
		3079.76	87.9082			3079.76	84.7647			3079.76	62.5697
		3081.69	87.9241			3081.69	84.8166			3081.69	62.6658
		3083.62	87.9495			3083.62	84.8834			3083.62	62.7219
		3085.55	87.9836			3085.55	84.9104			3085.55	62.7258
		3087.47	88.0246			3087.47	84.9256			3087.47	62.7675
		3089.4	88.0696			3089.4	84.9327			3089.4	62.7618
		3091.33	88.1153			3091.33	85.0233			3091.33	62.8638
		3093.26	88.1584			3093.26	85.1792			3093.26	63.0546
		3095.19	88.1957			3095.19	85.2659			3095.19	63.1554
		3097.12	88.2246			3097.12	85.2352			3097.12	63.1184
		3099.05	88.2433			3099.05	85.1573			3099.05	63
		3100.97	88.2504			3100.97	85.1193			3100.97	62.9935
		3102.9	88.2454			3102.9	85.0761			3102.9	63.0376
		3104.83	88.2287			3104.83	85.0166			3104.83	62.9329
		3106.76	88.2016			3106.76	84.9353			3106.76	62.7501
		3108.69	88.1665			3108.69	84.8179			3108.69	62.6022
		3110.62	88.1258			3110.62	84.8097			3110.62	62.579
		3112.55	88.0814			3112.55	84.7882			3112.55	62.4659
		3114.47	88.0344			3114.47	84.6443			3114.47	62.2513
		3116.4	87.9851			3116.4	84.4293			3116.4	62.0326
		3118.33	87.933			3118.33	84.279			3118.33	61.8283
		3120.26	87.8769			3120.26	84.1718			3120.26	61.6444
		3122.19	87.8156			3122.19	84.1243			3122.19	61.5824
		3124.12	87.7469			3124.12	84.1063			3124.12	61.5003
		3126.04	87.6686			3126.04	84.0603			3126.04	61.3025
		3127.97	87.5787			3127.97	83.9129			3127.97	60.9799
		3129.9	87.4758			3129.9	83.7122			3129.9	60.6606
		3131.83	87.3599			3131.83	83.593			3131.83	60.4609
		3133.76	87.2316			3133.76	83.4915			3133.76	60.2347
		3135.69	87.0922			3135.69	83.2935			3135.69	59.8763
		3137.61	86.9433			3137.61	83.0407			3137.61	59.4789
		3139.54	86.7866			3139.54	82.8547			3139.54	59.1638
		3141.47	86.6233			3141.47	82.8036			3141.47	58.9523
		3143.4	86.4546			3143.4	82.7435			3143.4	58.6743
		3145.33	86.2822			3145.33	82.591			3145.33	58.2946
		3147.26	86.1073			3147.26	82.4235			3147.26	57.865
		3149.19	85.9309			3149.19	82.228			3149.19	57.417
		3151.11	85.7528			3151.11	81.9511			3151.11	56.9601
		3153.04	85.5727			3153.04	81.7296			3153.04	56.598
		3154.97	85.3901			3154.97	81.6319			3154.97	56.2925
		3156.9	85.2048			3156.9	81.5459			3156.9	55.9681
		3158.83	85.0163			3158.83	81.389			3158.83	55.5731
		3160.76	84.8236			3160.76	81.1853			3160.76	55.1453
		3162.68	84.6259			3162.68	80.9944			3162.68	54.706
		3164.61	84.4222			3164.61	80.8065			3164.61	54.3033
		3166.54	84.2118			3166.54	80.5949			3166.54	53.8998
		3168.47	83.9944			3168.47	80.3723			3168.47	53.4823
		3170.4	83.7706			3170.4	80.1561			3170.4	53.0406
		3172.33	83.5419			3172.33	79.9508			3172.33	52.59
		3174.26	83.3102			3174.26	79.7262			3174.26	52.1103
		3176.18	83.0771			3176.18	79.5245			3176.18	51.6512
		3178.11	82.8444			3178.11	79.3043			3178.11	51.2126
		3180.04	82.6138			3180.04	79.0199			3180.04	50.7963
		3181.97	82.387			3181.97	78.7671			3181.97	50.3894
		3183.9	82.1652			3183.9	78.5558			3183.9	50.0041
		3185.83	81.9491			3185.83	78.3504			3185.83	49.5745
		3187.76	81.739			3187.76	78.1021			3187.76	49.0909
		3189.68	81.5347			3189.68	77.8843			3189.68	48.6699
		3191.61	81.3355			3191.61	77.6858			3191.61	48.3036
		3193.54	81.1409			3193.54	77.4367			3193.54	47.9079
		3195.47	80.95			3195.47	77.206			3195.47	47.5637
		3197.4	80.7628			3197.4	77.0158			3197.4	47.245
		3199.33	80.5796			3199.33	76.7908			3199.33	46.9011
		3201.26	80.4006			3201.26	76.5369			3201.26	46.5059
		3203.18	80.2255			3203.18	76.298			3203.18	46.1665
		3205.11	80.0538			3205.11	76.063			3205.11	45.8102
		3207.04	79.8847			3207.04	75.8595			3207.04	45.499
		3208.97	79.717			3208.97	75.6889			3208.97	45.2378
		3210.9	79.5494			3210.9	75.5225			3210.9	44.9293
		3212.82	79.3803			3212.82	75.3367			3212.82	44.6081
		3214.75	79.2082			3214.75	75.1254			3214.75	44.3177
		3216.68	79.0318			3216.68	74.9253			3216.68	44.0235
		3218.61	78.8498			3218.61	74.787			3218.61	43.7555
		3220.54	78.6617			3220.54	74.6746			3220.54	43.499
		3222.47	78.4678			3222.47	74.5481			3222.47	43.2304
		3224.4	78.2699			3224.4	74.3887			3224.4	42.9636
		3226.32	78.0703			3226.32	74.2945			3226.32	42.7332
		3228.25	77.8713			3228.25	74.217			3228.25	42.3906
		3230.18	77.6744			3230.18	74.0965			3230.18	42.0078
		3232.11	77.4806			3232.11	73.8547			3232.11	41.5876
		3234.04	77.2903			3234.04	73.6548			3234.04	41.2632
		3235.97	77.1031			3235.97	73.6165			3235.97	41.0385
		3237.9	76.9183			3237.9	73.553			3237.9	40.8191
		3239.82	76.7348			3239.82	73.3834			3239.82	40.5398
		3241.75	76.5511			3241.75	73.1958			3241.75	40.1995
		3243.68	76.3652			3243.68	73.0063			3243.68	39.8105
		3245.61	76.1749			3245.61	72.7725			3245.61	39.3913
		3247.54	75.9783			3247.54	72.5234			3247.54	38.9905
		3249.47	75.7743			3249.47	72.355			3249.47	38.7606
		3251.39	75.5626			3251.39	72.1569			3251.39	38.5165
		3253.32	75.3432			3253.32	71.9417			3253.32	38.1973
		3255.25	75.1158			3255.25	71.6506			3255.25	37.791
		3257.18	74.8803			3257.18	71.4226			3257.18	37.5064
		3259.11	74.6373			3259.11	71.2417			3259.11	37.2474
		3261.04	74.3885			3261.04	71.0457			3261.04	36.9499
		3262.97	74.137			3262.97	70.7856			3262.97	36.6151
		3264.89	73.8863			3264.89	70.5687			3264.89	36.3207
		3266.82	73.6402			3266.82	70.3404			3266.82	36.0192
		3268.75	73.4023			3268.75	70.053			3268.75	35.681
		3270.68	73.1753			3270.68	69.7994			3270.68	35.3721
		3272.61	72.962			3272.61	69.714			3272.61	35.2272
		3274.54	72.7645			3274.54	69.6331			3274.54	35.1054
		3276.47	72.5841			3276.47	69.5652			3276.47	34.9917
		3278.39	72.4209			3278.39	69.5495			3278.39	34.8574
		3280.32	72.2739			3280.32	69.5178			3280.32	34.7492
		3282.25	72.1415			3282.25	69.5203			3282.25	34.6683
		3284.18	72.0222			3284.18	69.505			3284.18	34.5222
		3286.11	71.9155			3286.11	69.53			3286.11	34.414
		3288.04	71.8217			3288.04	69.6034			3288.04	34.3749
		3289.96	71.7415			3289.96	69.6			3289.96	34.25
		3291.89	71.6759			3291.89	69.6137			3291.89	34.1251
		3293.82	71.6259			3293.82	69.6849			3293.82	34.0623
		3295.75	71.5926			3295.75	69.7783			3295.75	34.08
		3297.68	71.5774			3297.68	69.975			3297.68	34.1644
		3299.61	71.5815			3299.61	70.186			3299.61	34.2406
		3301.53	71.6056			3301.53	70.3098			3301.53	34.1905
		3303.46	71.6493			3303.46	70.3698			3303.46	34.1141
		3305.39	71.7109			3305.39	70.4303			3305.39	34.0698
		3307.32	71.7886			3307.32	70.5888			3307.32	34.1246
		3309.25	71.8801			3309.25	70.8484			3309.25	34.2467
		3311.18	71.9826			3311.18	71.1288			3311.18	34.3871
		3313.11	72.0936			3313.11	71.373			3313.11	34.4991
		3315.03	72.2105			3315.03	71.5449			3315.03	34.6181
		3316.96	72.331			3316.96	71.717			3316.96	34.6947
		3318.89	72.4528			3318.89	71.9122			3318.89	34.7283
		3320.82	72.5739			3320.82	72.1134			3320.82	34.7518
		3322.75	72.6927			3322.75	72.2596			3322.75	34.7778
		3324.68	72.8083			3324.68	72.3665			3324.68	34.7496
		3326.61	72.9198			3326.61	72.5395			3326.61	34.8363
		3328.53	73.0268			3328.53	72.8199			3328.53	34.9592
		3330.46	73.129			3330.46	73.0412			3330.46	35.0015
		3332.39	73.2263			3332.39	73.1628			3332.39	35.0076
		3334.32	73.3193			3334.32	73.2734			3334.32	35.0059
		3336.25	73.4086			3336.25	73.3568			3336.25	34.9455
		3338.18	73.4943			3338.18	73.4751			3338.18	34.8832
		3340.1	73.5767			3340.1	73.6647			3340.1	34.9253
		3342.03	73.6567			3342.03	73.8156			3342.03	35.0069
		3343.96	73.7348			3343.96	73.959			3343.96	35.0295
		3345.89	73.8109			3345.89	74.1423			3345.89	35.0846
		3347.82	73.8841			3347.82	74.2503			3347.82	35.0316
		3349.75	73.9533			3349.75	74.3033			3349.75	34.9227
		3351.68	74.0171			3351.68	74.4155			3351.68	34.9257
		3353.6	74.0743			3353.6	74.6044			3353.6	35.0358
		3355.53	74.1245			3355.53	74.77			3355.53	35.0508
		3357.46	74.1677			3357.46	74.8684			3357.46	34.9738
		3359.39	74.205			3359.39	74.8969			3359.39	34.8561
		3361.32	74.2385			3361.32	74.9884			3361.32	34.843
		3363.25	74.2702			3363.25	75.1128			3363.25	34.8323
		3365.17	74.3023			3365.17	75.1876			3365.17	34.7543
		3367.1	74.3371			3367.1	75.2253			3367.1	34.6315
		3369.03	74.3768			3369.03	75.265			3369.03	34.552
		3370.96	74.4224			3370.96	75.3855			3370.96	34.5322
		3372.89	74.474			3372.89	75.6086			3372.89	34.5763
		3374.82	74.5302			3374.82	75.7104			3374.82	34.527
		3376.74	74.5891			3376.74	75.7439			3376.74	34.4525
		3378.67	74.6478			3378.67	75.8399			3378.67	34.4458
		3380.6	74.7035			3380.6	75.9301			3380.6	34.4674
		3382.53	74.754			3382.53	76.0429			3382.53	34.4752
		3384.46	74.7978			3384.46	76.1878			3384.46	34.48
		3386.39	74.8342			3386.39	76.2758			3386.39	34.3946
		3388.32	74.8631			3388.32	76.3356			3388.32	34.2927
		3390.24	74.8846			3390.24	76.3497			3390.24	34.1619
		3392.17	74.8997			3392.17	76.3885			3392.17	34.1469
		3394.1	74.9105			3394.1	76.5296			3394.1	34.179
		3396.03	74.9197			3396.03	76.6728			3396.03	34.1988
		3397.96	74.9302			3397.96	76.7615			3397.96	34.1898
		3399.89	74.9453			3399.89	76.8265			3399.89	34.1298
		3401.82	74.9682			3401.82	76.889			3401.82	34.1505
		3403.74	75.0024			3403.74	77.0103			3403.74	34.2451
		3405.67	75.0511			3405.67	77.1472			3405.67	34.2982
		3407.6	75.1173			3407.6	77.2812			3407.6	34.2705
		3409.53	75.204			3409.53	77.3988			3409.53	34.2688
		3411.46	75.3125			3411.46	77.4965			3411.46	34.3468
		3413.39	75.4429			3413.39	77.6234			3413.39	34.382
		3415.31	75.5942			3415.31	77.809			3415.31	34.4511
		3417.24	75.7645			3417.24	77.9345			3417.24	34.519
		3419.17	75.952			3419.17	77.9095			3419.17	34.6025
		3421.1	76.1546			3421.1	77.9417			3421.1	34.6756
		3423.03	76.3695			3423.03	78.224			3423.03	34.7402
		3424.96	76.5943			3424.96	78.509			3424.96	34.7854
		3426.89	76.8269			3426.89	78.6817			3426.89	34.8199
		3428.81	77.0655			3428.81	78.8097			3428.81	34.8784
		3430.74	77.3087			3430.74	78.9947			3430.74	35.0074
		3432.67	77.5548			3432.67	79.1655			3432.67	35.1117
		3434.6	77.8019			3434.6	79.3448			3434.6	35.1863
		3436.53	78.0482			3436.53	79.5166			3436.53	35.3405
		3438.46	78.2906			3438.46	79.7129			3438.46	35.567
		3440.39	78.5261			3440.39	79.8481			3440.39	35.7478
		3442.31	78.7519			3442.31	79.9462			3442.31	35.9175
		3444.24	78.9665			3444.24	80.1055			3444.24	36.0452
		3446.17	79.1688			3446.17	80.1529			3446.17	36.2776
		3448.1	79.3584			3448.1	80.3898			3448.1	36.4817
		3450.03	79.5358			3450.03	80.8102			3450.03	36.6023
		3451.95	79.7026			3451.95	81.0304			3451.95	36.8113
		3453.88	79.8612			3453.88	81.1915			3453.88	37.0475
		3455.81	80.0144			3455.81	81.3411			3455.81	37.2969
		3457.74	80.1653			3457.74	81.5326			3457.74	37.5621
		3459.67	80.3171			3459.67	81.6921			3459.67	37.7531
		3461.6	80.4731			3461.6	81.8016			3461.6	37.9983
		3463.53	80.6359			3463.53	82.0033			3463.53	38.2676
		3465.45	80.8069			3465.45	82.2196			3465.45	38.4625
		3467.38	80.987			3467.38	82.3541			3467.38	38.6814
		3469.31	81.1771			3469.31	82.6478			3469.31	39.0127
		3471.24	81.3774			3471.24	82.877			3471.24	39.3985
		3473.17	81.5871			3473.17	83.0794			3473.17	39.7298
		3475.1	81.8052			3475.1	83.2922			3475.1	40.0361
		3477.03	82.0304			3477.03	83.5865			3477.03	40.3096
		3478.95	82.2618			3478.95	83.6466			3478.95	40.5695
		3480.88	82.4984			3480.88	83.6352			3480.88	40.9357
		3482.81	82.7405			3482.81	83.9026			3482.81	41.3308
		3484.74	82.9891			3484.74	84.2807			3484.74	41.6278
		3486.67	83.2456			3486.67	84.4564			3486.67	41.9495
		3488.6	83.5116			3488.6	84.6489			3488.6	42.3389
		3490.53	83.7884			3490.53	84.9721			3490.53	42.7244
		3492.45	84.0764			3492.45	85.3			3492.45	43.0666
		3494.38	84.3752			3494.38	85.4686			3494.38	43.3775
		3496.31	84.6837			3496.31	85.6159			3496.31	43.7713
		3498.24	84.9999			3498.24	85.8968			3498.24	44.1582
		3500.17	85.3209			3500.17	85.9424			3500.17	44.4579
		3502.09	85.6434			3502.09	85.7483			3502.09	44.8271
		3504.02	85.965			3504.02	86.1256			3504.02	45.3718
		3505.95	86.2846			3505.95	86.8517			3505.95	45.8289
		3507.88	86.6026			3507.88	87.1255			3507.88	46.2282
		3509.81	86.9204			3509.81	87.1792			3509.81	46.6445
		3511.74	87.2401			3511.74	87.6209			3511.74	47.0624
		3513.67	87.5641			3513.67	88.0638			3513.67	47.5023
		3515.59	87.8945			3515.59	88.4131			3515.59	47.9585
		3517.52	88.2325			3517.52	88.6002			3517.52	48.4029
		3519.45	88.5773			3519.45	88.861			3519.45	48.8537
		3521.38	88.9262			3521.38	88.9282			3521.38	49.2166
		3523.31	89.276			3523.31	88.7774			3523.31	49.6876
		3525.24	89.6229			3525.24	89.1451			3525.24	50.2915
		3527.17	89.9627			3527.17	89.4857			3527.17	50.8893
		3529.09	90.2925			3529.09	89.9166			3529.09	51.5001
		3531.02	90.6106			3531.02	90.5748			3531.02	52.0255
		3532.95	90.9162			3532.95	91.1457			3532.95	52.5005
		3534.88	91.2102			3534.88	91.3418			3534.88	52.9401
		3536.81	91.4943			3536.81	91.4958			3536.81	53.487
		3538.74	91.7718			3538.74	92.0886			3538.74	54.1772
		3540.66	92.0476			3540.66	92.4015			3540.66	54.7417
		3542.59	92.3269			3542.59	92.2965			3542.59	55.2299
		3544.52	92.6141			3544.52	91.9412			3544.52	55.8322
		3546.45	92.9132			3546.45	92.218			3546.45	56.6538
		3548.38	93.2284			3548.38	92.9923			3548.38	57.3972
		3550.31	93.5638			3550.31	93.4725			3550.31	57.9569
		3552.24	93.9225			3552.24	93.5939			3552.24	58.5809
		3554.16	94.306			3554.16	94.1643			3554.16	59.2995
		3556.09	94.7142			3556.09	94.7478			3556.09	59.9477
		3558.02	95.1426			3558.02	95.0203			3558.02	60.5625
		3559.95	95.5846			3559.95	95.0145			3559.95	61.1057
		3561.88	96.0337			3561.88	95.0875			3561.88	61.7457
		3563.81	96.484			3563.81	95.0741			3563.81	62.4374
		3565.74	96.9312			3565.74	94.874			3565.74	63.3086
		3567.66	97.3736			3567.66	95.5748			3567.66	64.4042
		3569.59	97.8114			3569.59	96.7705			3569.59	64.9221
		3571.52	98.2467			3571.52	97.2198			3571.52	65.3861
		3573.45	98.6843			3573.45	97.6567			3573.45	66.0671
		3575.38	99.1313			3575.38	97.8765			3575.38	66.7882
		3577.31	99.5944			3577.31	98.1902			3577.31	67.5191
		3579.23	100.077			3579.23	98.5007			3579.23	68.1997
		3581.16	100.581			3581.16	99.0387			3581.16	68.8756
		3583.09	101.105			3583.09	99.4117			3583.09	69.516
		3585.02	101.642			3585.02	99.7022			3585.02	70.197
		3586.95	102.182			3586.95	99.5864			3586.95	71.0646
		3588.88	102.718			3588.88	100.737			3588.88	72.1343
		3590.8	103.245			3590.8	101.561			3590.8	72.5801
		3592.73	103.756			3592.73	101.869			3592.73	73.1028
		3594.66	104.249			3594.66	101.948			3594.66	73.7936
		3596.59	104.723			3596.59	102.103			3596.59	74.4929
		3598.52	105.179			3598.52	102.28			3598.52	75.1152
		3600.45	105.621			3600.45	102.847			3600.45	75.9429
		3602.38	106.055			3602.38	103.51			3602.38	76.8225
		3604.3	106.487			3604.3	104.07			3604.3	77.4731
		3606.23	106.92			3606.23	104.217			3606.23	78.1406
		3608.16	107.362			3608.16	104.085			3608.16	79.0758
		3610.09	107.816			3610.09	104.127			3610.09	79.7495
		3612.02	108.282			3612.02	103.84			3612.02	80.1877
		3613.95	108.76			3613.95	103.501			3613.95	80.8839
		3615.88	109.25			3615.88	104.249			3615.88	81.6055
		3617.8	109.749			3617.8	105.066			3617.8	82.3826
		3619.73	110.25			3619.73	105.575			3619.73	83.1878
		3621.66	110.744			3621.66	106.7			3621.66	83.7456
		3623.59	111.222			3623.59	107.381			3623.59	84.2427
		3625.52	111.675			3625.52	107.347			3625.52	84.7942
		3627.45	112.098			3627.45	107.936			3627.45	85.8874
		3629.37	112.488			3629.37	108.391			3629.37	87.1543
		3631.3	112.848			3631.3	108.367			3631.3	87.254
		3633.23	113.182			3633.23	108.259			3633.23	87.6098
		3635.16	113.499			3635.16	108.535			3635.16	88.3632
		3637.09	113.809			3637.09	108.481			3637.09	88.9364
		3639.02	114.118			3639.02	108.339			3639.02	89.4775
		3640.95	114.433			3640.95	108.114			3640.95	89.9172
		3642.87	114.757			3642.87	107.853			3642.87	90.4156
		3644.8	115.089			3644.8	108.019			3644.8	90.9661
		3646.73	115.424			3646.73	107.825			3646.73	91.2927
		3648.66	115.755			3648.66	106.934			3648.66	91.4456
		3650.59	116.079			3650.59	108.177			3650.59	92.365
		3652.52	116.391			3652.52	109.2			3652.52	93.1381
		3654.44	116.69			3654.44	109.18			3654.44	93.5689
		3656.37	116.979			3656.37	109.76			3656.37	94.334
		3658.3	117.261			3658.3	109.702			3658.3	94.4912
		3660.23	117.542			3660.23	109.703			3660.23	94.6979
		3662.16	117.827			3662.16	110.102			3662.16	95.1955
		3664.09	118.118			3664.09	110.274			3664.09	95.5492
		3666.01	118.413			3666.01	110.136			3666.01	95.7987
		3667.94	118.709			3667.94	110.142			3667.94	96.1357
		3669.87	119			3669.87	109.847			3669.87	96.3259
		3671.8	119.28			3671.8	110.202			3671.8	96.6976
		3673.73	119.543			3673.73	110.63			3673.73	96.9604
		3675.66	119.787			3675.66	111.072			3675.66	97.1352
		3677.59	120.011			3677.59	110.554			3677.59	97.1027
		3679.51	120.217			3679.51	110.619			3679.51	97.3877
		3681.44	120.409			3681.44	111.29			3681.44	97.8263
		3683.37	120.595			3683.37	111.525			3683.37	98.0105
		3685.3	120.779			3685.3	111.29			3685.3	97.9834
		3687.23	120.966			3687.23	111.934			3687.23	98.2878
		3689.16	121.159			3689.16	111.103			3689.16	97.9896
		3691.09	121.357			3691.09	111.519			3691.09	98.2035
		3693.01	121.554			3693.01	112.492			3693.01	98.6005
		3694.94	121.744			3694.94	112.587			3694.94	98.6819
		3696.87	121.921			3696.87	112.969			3696.87	98.7587
		3698.8	122.079			3698.8	113.215			3698.8	98.8546
		3700.73	122.214			3700.73	113.268			3700.73	98.9941
		3702.66	122.325			3702.66	113.317			3702.66	99.0898
		3704.58	122.412			3704.58	113.333			3704.58	99.0617
		3706.51	122.483			3706.51	113.024			3706.51	99.0521
		3708.44	122.547			3708.44	112.924			3708.44	98.9875
		3710.37	122.612			3710.37	111.812			3710.37	98.5898
		3712.3	122.687			3712.3	111.801			3712.3	98.9751
		3714.23	122.779			3714.23	111.676			3714.23	99.3105
		3716.16	122.893			3716.16	111.685			3716.16	99.2972
		3718.08	123.025			3718.08	112.092			3718.08	99.1358
		3720.01	123.17			3720.01	112.503			3720.01	98.9386
		3721.94	123.319			3721.94	112.624			3721.94	98.779
		3723.87	123.459			3723.87	112.505			3723.87	98.6809
		3725.8	123.579			3725.8	113.092			3725.8	98.7362
		3727.73	123.668			3727.73	113.809			3727.73	98.9579
		3729.66	123.72			3729.66	113.769			3729.66	99.1276
		3731.58	123.733			3731.58	113.742			3731.58	99.0912
		3733.51	123.711			3733.51	112.531			3733.51	98.359
		3735.44	123.661			3735.44	111.169			3735.44	97.7838
		3737.37	123.593			3737.37	111.306			3737.37	98.4053
		3739.3	123.516			3739.3	110.913			3739.3	98.5812
		3741.22	123.443			3741.22	110.417			3741.22	98.7944
		3743.15	123.382			3743.15	112.477			3743.15	99.9558
		3745.08	123.339			3745.08	112.787			3745.08	100
		3747.01	123.318			3747.01	110.002			3747.01	98.8339
		3748.94	123.317			3748.94	110.272			3748.94	98.9223
		3750.87	123.334			3750.87	109.565			3750.87	98.5329
		3752.8	123.366			3752.8	110.866			3752.8	99.076
		3754.72	123.409			3754.72	110.571			3754.72	99.0321
		3756.65	123.46			3756.65	110.531			3756.65	99.1487
		3758.58	123.518			3758.58	110.467			3758.58	99.1364
		3760.51	123.578			3760.51	111.145			3760.51	99.4865
		3762.44	123.639			3762.44	111.101			3762.44	99.5091
		3764.37	123.699			3764.37	111.154			3764.37	99.5398
		3766.3	123.757			3766.3	110.986			3766.3	99.381
		3768.22	123.814			3768.22	111.21			3768.22	99.4426
		3770.15	123.87			3770.15	111.373			3770.15	99.4774
		3772.08	123.924			3772.08	111.495			3772.08	99.5611
		3774.01	123.977			3774.01	111.608			3774.01	99.5967
		3775.94	124.027			3775.94	111.663			3775.94	99.5948
		3777.87	124.074			3777.87	111.555			3777.87	99.4582
		3779.8	124.117			3779.8	111.595			3779.8	99.4846
		3781.72	124.156			3781.72	111.502			3781.72	99.5247
		3783.65	124.192			3783.65	111.179			3783.65	99.4181
		3785.58	124.222			3785.58	110.869			3785.58	99.2987
		3787.51	124.249			3787.51	111.376			3787.51	99.5273
		3789.44	124.272			3789.44	111.646			3789.44	99.5626
		3791.36	124.293			3791.36	111.797			3791.36	99.5631
		3793.29	124.314			3793.29	111.621			3793.29	99.4874
		3795.22	124.339			3795.22	111.523			3795.22	99.4387
		3797.15	124.37			3797.15	110.558			3797.15	98.9537
		3799.08	124.406			3799.08	110.451			3799.08	98.8961
		3801.01	124.447			3801.01	110.965			3801.01	98.9142
		3802.94	124.493			3802.94	110.845			3802.94	98.9517
		3804.86	124.541			3804.86	110.92			3804.86	99.1597
		3806.79	124.59			3806.79	111.874			3806.79	99.5391
		3808.72	124.637			3808.72	111.838			3808.72	99.4725
		3810.65	124.679			3810.65	111.651			3810.65	99.3856
		3812.58	124.718			3812.58	111.405			3812.58	99.2558
		3814.51	124.75			3814.51	111.822			3814.51	99.3457
		3816.44	124.777			3816.44	111.569			3816.44	99.0629
		3818.36	124.8			3818.36	110.38			3818.36	98.701
		3820.29	124.822			3820.29	110.525			3820.29	98.6249
		3822.22	124.845			3822.22	111.028			3822.22	98.8456
		3824.15	124.87			3824.15	110.589			3824.15	98.7879
		3826.08	124.898			3826.08	110.72			3826.08	98.8348
		3828.01	124.926			3828.01	110.836			3828.01	98.8871
		3829.93	124.955			3829.93	111.3			3829.93	99.1073
		3831.86	124.983			3831.86	111.324			3831.86	99.1111
		3833.79	125.011			3833.79	111.107			3833.79	98.9504
		3835.72	125.037			3835.72	110.825			3835.72	98.7622
		3837.65	125.061			3837.65	110.754			3837.65	98.5762
		3839.58	125.082			3839.58	109.563			3839.58	98.0124
		3841.51	125.097			3841.51	110.316			3841.51	98.536
		3843.43	125.105			3843.43	110.889			3843.43	98.7657
		3845.36	125.112			3845.36	111.328			3845.36	98.9456
		3847.29	125.12			3847.29	111.239			3847.29	98.9386
		3849.22	125.132			3849.22	110.499			3849.22	98.6223
		3851.15	125.149			3851.15	110.405			3851.15	98.6206
		3853.08	125.171			3853.08	111.427			3853.08	98.7999
		3855.01	125.199			3855.01	112.206			3855.01	99.0642
		3856.93	125.234			3856.93	110.666			3856.93	98.5289
		3858.86	125.275			3858.86	110.967			3858.86	98.7117
		3860.79	125.322			3860.79	111.111			3860.79	98.6988
		3862.72	125.373			3862.72	110.314			3862.72	98.1925
		3864.65	125.426			3864.65	110.201			3864.65	98.1624
		3866.58	125.478			3866.58	110.784			3866.58	98.5276
		3868.5	125.526			3868.5	111.208			3868.5	98.7448
		3870.43	125.573			3870.43	110.619			3870.43	98.4214
		3872.36	125.622			3872.36	110.501			3872.36	98.4024
		3874.29	125.674			3874.29	110.981			3874.29	98.5331
		3876.22	125.728			3876.22	111.402			3876.22	98.7511
		3878.15	125.784			3878.15	111.515			3878.15	98.8004
		3880.07	125.838			3880.07	111.276			3880.07	98.5857
		3882	125.889			3882	110.551			3882	98.3273
		3883.93	125.933			3883.93	110.709			3883.93	98.4032
		3885.86	125.967			3885.86	111.692			3885.86	98.774
		3887.79	125.991			3887.79	111.672			3887.79	98.8658
		3889.72	126.003			3889.72	111.506			3889.72	98.8259
		3891.65	126.004			3891.65	110.978			3891.65	98.4294
		3893.57	125.996			3893.57	110.806			3893.57	98.3674
		3895.5	125.986			3895.5	111.087			3895.5	98.5547
		3897.43	125.981			3897.43	110.994			3897.43	98.4509
		3899.36	125.986			3899.36	110.721			3899.36	98.2187
		3901.29	126.004			3901.29	110.629			3901.29	98.1431
		3903.22	126.038			3903.22	110.12			3903.22	97.9572
		3905.14	126.084			3905.14	110.32			3905.14	98.0737
		3907.07	126.139			3907.07	111.343			3907.07	98.5971
		3909	126.2			3909	111.87			3909	98.8555
		3910.93	126.261			3910.93	111.917			3910.93	98.8483
		3912.86	126.318			3912.86	111.894			3912.86	98.7632
		3914.79	126.367			3914.79	111.504			3914.79	98.5132
		3916.72	126.407			3916.72	111.054			3916.72	98.2578
		3918.64	126.437			3918.64	111.242			3918.64	98.3676
		3920.57	126.462			3920.57	111.515			3920.57	98.491
		3922.5	126.486			3922.5	111.123			3922.5	98.3595
		3924.43	126.512			3924.43	110.565			3924.43	98.0382
		3926.36	126.543			3926.36	111.258			3926.36	98.346
		3928.29	126.579			3928.29	111.283			3928.29	98.3817
		3930.22	126.619			3930.22	110.764			3930.22	98.1136
		3932.14	126.66			3932.14	110.831			3932.14	98.1228
		3934.07	126.702			3934.07	111.419			3934.07	98.393
		3936	126.741			3936	111.852			3936	98.6023
		3937.93	126.775			3937.93	111.789			3937.93	98.5871
		3939.86	126.803			3939.86	111.664			3939.86	98.5043
		3941.79	126.827			3941.79	111.345			3941.79	98.2751
		3943.71	126.847			3943.71	111.216			3943.71	98.1895
		3945.64	126.866			3945.64	111.411			3945.64	98.3511
		3947.57	126.888			3947.57	110.989			3947.57	98.1642
		3949.5	126.915			3949.5	110.847			3949.5	98.0902
		3951.43	126.948			3951.43	111.383			3951.43	98.3145
		3953.36	126.986			3953.36	111.71			3953.36	98.4318
		3955.28	127.029			3955.28	111.79			3955.28	98.3884
		3957.21	127.075			3957.21	111.717			3957.21	98.3689
		3959.14	127.121			3959.14	111.724			3959.14	98.4159
		3961.07	127.166			3961.07	111.577			3961.07	98.3749
		3963	127.209			3963	111.68			3963	98.3967
		3964.93	127.248			3964.93	112.035			3964.93	98.583
		3966.86	127.285			3966.86	112.049			3966.86	98.5589
		3968.78	127.32			3968.78	111.852			3968.78	98.3873
		3970.71	127.355			3970.71	111.796			3970.71	98.3169
		3972.64	127.39			3972.64	111.723			3972.64	98.294
		3974.57	127.424			3974.57	111.568			3974.57	98.2331
		3976.5	127.457			3976.5	111.726			3976.5	98.3481
		3978.43	127.489			3978.43	112.048			3978.43	98.5185
		3980.36	127.518			3980.36	112.051			3980.36	98.5063
		3982.28	127.542			3982.28	112.038			3982.28	98.4726
		3984.21	127.558			3984.21	112.107			3984.21	98.5033
		3986.14	127.57			3986.14	112.153			3986.14	98.4557
		3988.07	127.584			3988.07	112.052			3988.07	98.332
		3990	127.595			3990	111.81			3990	98.2744
		3991.93	127.607			3991.93	111.888			3991.93	98.3843
		3993.85	127.626			3993.85	111.948			3993.85	98.3869
		3995.78	127.663			3995.78	111.96			3995.78	98.4038
		3997.71	127.749			3997.71	112.195			3997.71	98.4503
		3999.64	127.845			3999.64	112.265			3999.64	98.3914
		4001.57	0			4001.57	0			4001.57	0

## Sheet: Figure 4 A
The temperature of Different concentrations of CuS@BSA-NB2 NPs under 808 nm
		0 μg/mL			12.5 μg/mL			25 μg/mL			50 μg/mL			100 μg/mL			200 μg/mL
		relative time/s	Bx1.highest		relative time/s	Bx1.highest		relative time/s	Bx1.highest		relative time/s	Bx1.highest		relative time/s	Bx1.highest		relative time/s	Bx1.highest
		0	27.8253		0	28.4535		0	28.7586		0	28.6062		0	28.7383		0	27.6818
		0.334	27.8714		0.33	28.4382		0.331	28.7434		0.334	28.6418		0.334	28.7332		0.343	27.6151
		0.668	27.8356		0.661	28.3873		0.657	28.7789		0.668	28.6113		0.668	28.7485		0.673	27.6151
		1.013	27.7587		0.995	28.4841		0.988	28.6926		1.002	28.6723		1.011	28.7637		1.004	27.6767
		1.343	27.7587		1.328	28.4179		1.322	28.6723		1.346	28.5655		1.336	28.7739		1.336	27.6715
		1.674	27.8253		1.661	28.479		1.657	28.7434		1.677	28.5807		1.667	28.7078		1.669	27.6459
		2.004	27.7843		1.995	28.5248		1.99	28.7078		2.007	28.6519		1.999	28.7078		2.003	27.6921
		2.337	27.8151		2.33	28.4484		2.324	28.6723		2.34	28.535		2.332	28.6977		2.337	27.6818
		2.67	27.7536		2.663	28.4993		2.657	28.6875		2.672	28.535		2.666	28.7332		2.671	27.7126
		3.004	27.7536		3.007	28.4841		2.991	28.6723		3.006	28.5909		3.001	28.7231		3.005	27.6613
		3.338	27.7587		3.338	28.479		3.334	28.6163		3.34	28.5401		3.334	28.7281		3.339	27.7023
		3.672	27.7895		3.668	28.6011		3.665	28.6214		3.674	28.6367		3.668	28.8297		3.681	27.7946
		4.006	27.728		3.998	28.5858		3.995	28.6265		4.008	28.784		4.002	28.8043		4.012	27.8765
		4.408	27.769		4.332	28.5553		4.326	28.6316		4.342	28.7028		4.345	28.8145		4.346	28.1424
		4.747	27.7023		4.665	28.5706		4.66	28.6875		4.685	28.8398		4.675	28.8652		4.675	28.4179
		5.078	27.728		5.002	28.6113		4.994	28.6418		5.016	28.7739		5.006	28.9159		5.009	28.5655
		5.408	27.7792		5.333	28.5909		5.328	28.7231		5.346	28.9159		5.339	29.0629		5.342	28.9261
		5.742	27.6972		5.667	28.7129		5.661	28.7942		5.678	28.9869		5.671	29.1034		5.676	29.1236
		6.075	27.728		6	28.7586		5.995	28.9058		6.012	29.2349		6.005	29.3056		6.018	29.3612
		6.409	27.7126		6.344	28.7231		6.329	28.9818		6.345	29.2147		6.338	29.5227		6.344	29.7644
		6.744	27.7023		6.675	28.7231		6.673	28.9919		6.679	29.3662		6.672	29.5882		6.678	30.0307
		7.078	27.7074		7.005	28.718		7.003	29.1084		7.004	29.3965		7.005	29.6788		7.021	30.2062
		7.411	27.7536		7.335	28.9514		7.334	29.1894		7.337	29.5428		7.339	29.8298		7.351	30.5963
		7.749	27.7895		7.669	28.9463		7.665	29.2703		7.671	29.5781		7.701	30.0006		7.681	30.8058
		8.087	27.7843		8.003	28.997		7.998	29.3056		8.014	29.5882		8.045	30.0809		8.013	31.0894
		8.417	27.9635		8.344	29.0578		8.333	29.3763		8.345	29.6537		8.376	30.2913		8.347	31.3376
		8.747	27.8561		8.67	29.0679		8.667	29.447		8.675	29.6839		8.713	30.5114		8.681	31.61
		9.08	27.8817		9.003	29.1691		9	29.5126		9.008	29.8851		9.042	30.731		9.015	31.8225
		9.414	27.9175		9.337	29.159		9.334	29.6436		9.34	29.9102		9.376	30.8705		9.349	32.0986
		9.748	27.897		9.681	29.1641		9.668	29.709		9.674	30.0759		9.71	31.0696		9.681	32.3053
		10.081	27.9175		10.011	29.1742		10.011	29.7694		10.008	30.111		10.049	31.2583		10.015	32.7027
		10.415	27.9072		10.341	29.1793		10.342	29.8348		10.342	30.2112		10.378	31.4714		10.357	32.8789
		10.749	27.8253		10.672	29.1742		10.673	29.9202		10.676	30.3264		10.712	31.6397		10.688	33.1914
		11.085	27.9021		11.006	29.2804		11.004	29.9705		11.015	30.3814		11.054	31.9163		11.025	33.4155
		11.424	27.8356		11.341	29.3258		11.337	30.0307		11.352	30.5663		11.385	31.9557		11.355	33.7071
		11.754	27.8817		11.674	29.2905		11.671	30.0759		11.683	30.5963		11.718	32.1774		11.681	34.0464
		12.085	27.8817		12.008	29.3713		12.004	30.1862		12.014	30.6412		12.052	32.3495		12.015	34.2301
		12.418	27.9533		12.341	29.3309		12.338	30.2713		12.345	30.7759		12.381	32.5066		12.357	34.4087
		12.752	27.9482		12.675	29.3814		12.673	30.3414		12.679	30.9054		12.715	32.6194		12.688	34.6641
		13.086	27.938		13.011	29.3864		13.008	30.4014		13.013	31.0049		13.049	32.7615		13.021	34.8996
		13.42	27.9687		13.341	29.5327		13.35	30.4564		13.348	31.0646		13.387	32.8838		13.351	35.1012
		13.758	27.938		13.672	29.4773		13.681	30.5414		13.683	31.1292		13.717	33.1182		13.693	35.3741
		14.077	27.9226		14.004	29.5831		14.012	30.6762		14.03	31.2384		14.051	33.1914		14.024	35.6082
		14.421	28.0249		14.337	29.6184		14.343	30.746		14.361	31.3724		14.393	33.4155		14.355	35.799
		14.751	27.938		14.67	29.7241		14.676	30.8207		14.691	31.4417		14.723	33.5711		14.691	35.9894
		15.082	27.9277		15.004	29.7191		15.011	30.8656		15.022	31.5457		15.054	33.7993		15.02	36.2033
		15.412	27.9431		15.338	29.8046		15.344	30.9004		15.353	31.6298		15.382	33.9156		15.354	36.4736
		15.745	27.938		15.672	29.8097		15.678	30.9054		15.684	31.6644		15.716	34.0173		15.688	36.7291
		16.079	27.9584		16.006	29.7896		16.012	31.1093		16.026	31.7781		16.05	34.2253		16.023	36.8141
		16.413	27.9328		16.349	29.8549		16.345	31.1143		16.352	31.8916		16.389	34.3749		16.356	36.9321
		16.747	28.076		16.68	29.8901		16.689	31.2632		16.686	32.0149		16.718	34.4859		16.69	37.1584
		17.081	28.122		17.01	29.8851		17.019	31.2533		17.02	32.0839		17.052	34.7314		17.033	37.3606
		17.415	28.076		17.341	29.9202		17.349	31.2682		17.354	32.138		17.459	34.7747		17.363	37.5016
		17.75	28.0914		17.674	29.9303		17.68	31.3724		17.688	32.2856		17.794	34.9333		17.695	37.7782
		18.089	28.1526		18.008	30.0006		18.013	31.3872		18.026	32.4085		18.125	35.106		18.031	37.914
		18.42	28.1526		18.341	29.9855		18.355	31.4814		18.357	32.4919		18.455	35.2162		18.36	38.1523
		18.751	28.1169		18.662	29.9956		18.68	31.6842		18.688	32.5508		18.788	35.3789		18.694	38.3901
		19.084	28.0965		18.992	30.0608		19.014	31.6793		19.02	32.7076		19.12	35.5271		19.028	38.5205
		19.418	28.0607		19.323	30.0859		19.348	31.7188		19.353	32.7761		19.454	35.6369		19.35	38.6368
		19.752	28.03		19.653	30.1761		19.68	31.8176		19.688	32.8202		19.787	35.7799		19.678	38.8458
		20.085	28.0658		19.983	30.1811		20.024	31.8225		20.021	32.8691		20.122	35.8133		20.008	39.0498
		20.419	28.1322		20.314	30.1862		20.354	31.8521		20.355	32.9424		20.455	35.9609		20.35	39.1517
		20.752	28.1578		20.644	30.2713		20.687	31.9607		20.689	33.0938		20.791	36.0893		20.669	39.309
		21.096	28.076		20.978	30.2413		21.016	32.0986		21.024	33.1378		21.129	36.2602		20.993	39.4337
		21.427	28.0607		21.311	30.3364		21.349	32.1036		21.365	33.2207		21.46	36.3503		21.325	39.609
		21.757	28.1169		21.645	30.3214		21.683	32.1479		21.697	33.2743		21.809	36.4594		21.664	39.8347
		22.087	28.0607		21.979	30.3864		22.017	32.2512		22.027	33.3912		22.156	36.625		21.993	39.9727
		22.421	28.0147		22.312	30.4064		22.35	32.2463		22.359	33.6197		22.484	36.7716		22.331	40.1013
		22.755	28.0556		22.647	30.5264		22.689	32.3102		22.7	33.6051		22.815	36.7952		22.665	40.2986
		23.088	28.0249		22.988	30.4714		23.017	32.4232		23.026	33.644		23.145	36.8755		23.002	40.4955
		23.422	28.0709		23.319	30.5514		23.361	32.4428		23.36	33.8041		23.476	37.0312		23.328	40.6739
		23.756	28.0454		23.649	30.5963		23.686	32.4919		23.694	33.8041		23.806	37.1678		23.67	40.7743
		24.094	28.0914		23.979	30.6013		24.017	32.5851		24.028	33.8865		24.134	37.2431		24.001	41.0024
		24.433	28.1884		24.313	30.6362		24.348	32.6243		24.362	33.9834		24.465	37.3747		24.331	41.1481
		24.764	28.1373		24.646	30.6911		24.682	32.6831		24.704	33.9834		24.795	37.4546		24.663	41.3027
		25.094	28.1322		24.98	30.6612		25.016	32.7419		25.035	34.1238		25.126	37.6329		24.997	41.4299
		25.425	28.076		25.314	30.7609		25.349	32.7174		25.365	34.2494		25.459	37.7173		25.336	41.5434
		25.758	28.1322		25.648	30.746		25.685	32.7761		25.697	34.288		25.793	37.8906		25.665	41.7383
		26.093	28.1322		25.979	30.8008		26.017	32.83		26.027	34.3363		26.127	37.9561		25.998	41.9238
		26.426	28.2139		26.323	30.8207		26.35	32.9229		26.361	34.4376		26.46	38.0729		26.332	42.0052
		26.76	28.1884		26.654	30.8705		26.692	32.9864		26.695	34.3942		26.793	38.1663		26.666	42.1497
		27.093	28.2598		26.984	30.9203		27.022	33.0157		27.029	34.4714		27.128	38.2969		27.008	42.3886
		27.427	28.2751		27.315	30.9253		27.359	33.0694		27.367	34.534		27.463	38.3435		27.338	42.4787
		27.771	28.2802		27.648	30.9999		27.689	33.2012		27.697	34.6593		27.802	38.4553		27.669	42.6046
		28.102	28.2241		27.982	30.9452		28.019	33.1817		28.039	34.7843		28.134	38.5577		28.001	42.7709
		28.433	28.2292		28.316	31.0596		28.353	33.245		28.37	34.9333		28.47	38.6507		28.335	42.9145
		28.763	28.1935		28.65	31.0894		29.019	33.4204		28.7	34.9861		28.799	38.9061		28.668	43.031
		29.098	28.1986		28.991	31.1391		29.353	33.4447		29.027	35.0628		29.13	38.8829		29.007	43.2011
		29.431	28.2037		29.318	31.1491		29.685	33.4544		29.361	35.1299		29.464	38.9339		29.341	43.3308
		29.767	28.2139		29.661	31.164		30.028	33.5419		29.695	35.1299		29.798	39.0174		29.671	43.4469
		30.098	28.1578		29.99	31.2682		30.359	33.576		30.028	35.288		30.131	39.1193		30.004	43.5942
		30.432	28.1935		30.32	31.2533		30.69	33.6197		30.362	35.3263		30.465	39.198		30.347	43.6209
		30.766	28.2751		30.651	31.3129		31.022	33.6586		30.697	35.4076		30.806	39.2812		30.678	43.7635
		31.112	28.2649		30.986	31.3426		31.355	33.712		31.03	35.4649		31.139	39.4245		31.014	43.8481
		31.438	28.3261		31.319	31.2781		31.688	33.7702		31.373	35.5271		31.47	39.5306		31.34	44.0349
		31.769	28.321		31.653	31.3525		32.022	33.8332		31.703	35.6178		31.8	39.6459		31.673	44.1725
		32.099	28.321		31.986	31.4021		32.356	33.8817		32.032	35.675		32.138	39.7519		32.007	44.2347
		32.433	28.3363		32.321	31.3872		32.688	33.9059		32.365	35.7322		32.467	39.8899		32.342	44.4607
		32.767	28.321		32.654	31.4814		33.022	34.0222		32.698	35.8895		32.802	40.0003		32.675	44.5005
		33.101	28.321		32.998	31.4516		33.365	33.9931		33.032	35.9275		33.136	40.0646		33.014	44.6509
		33.435	28.4281		33.328	31.4764		33.697	34.0367		33.371	35.9656		33.47	40.2665		33.343	44.7835
		33.768	28.4433		33.659	31.5012		34.027	34.0899		33.7	36.094		33.809	40.2757		33.681	44.9292
		34.102	28.3822		33.989	31.5705		34.359	34.2349		34.032	36.1035		34.139	40.3444		34.012	45.057
		34.446	28.372		34.322	31.5804		34.69	34.288		34.367	36.17		34.478	40.4131		34.343	45.1847
		34.777	28.3108		34.656	31.6051		35.024	34.2832		34.709	36.2507		34.809	40.5321		34.68	45.3123
		35.107	28.3363		34.99	31.6348		35.357	34.317		35.04	36.2982		35.144	40.6144		35.008	45.5144
		35.439	28.3465		35.323	31.6842		35.691	34.3363		35.371	36.4451		35.478	40.6464		35.342	45.5846
		35.772	28.3108		35.658	31.704		36.026	34.3846		35.703	36.5115		35.807	40.7972		35.676	45.6461
		36.105	28.3618		35.991	31.7929		36.359	34.4762		36.037	36.6392		36.141	40.8793		36.01	45.7907
		36.439	28.3669		36.334	31.8127		36.702	34.5051		36.371	36.6392		36.475	40.9842		36.344	45.9527
		36.773	28.3618		36.665	31.8324		37.033	34.6496		36.706	36.7669		36.809	41.0571		36.681	46.145
		37.106	28.4179		36.995	31.8669		37.363	34.6352		37.039	36.781		37.142	41.1572		37.019	46.241
		37.441	28.3975		37.326	31.9607		37.694	34.7362		37.378	36.9132		37.483	41.2755		37.349	46.3588
		37.784	28.3873		37.659	31.9409		38.029	34.7314		37.707	36.9368		37.817	41.3209		37.68	46.4852
		38.115	28.4637		37.993	32.0247		38.363	34.7987		38.045	36.9604		38.148	41.5207		38.013	46.581
		38.45	28.4433		38.327	32.005		38.696	34.8035		38.376	37.0406		38.478	41.5298		38.347	46.6811
		38.784	28.4586		38.66	32.0149		39.03	34.9765		38.706	37.1113		38.811	41.5842		38.68	46.7506
		39.109	28.5095		38.994	32.1036		39.364	34.9237		39.039	37.1819		39.145	41.6522		39.014	46.8288
		39.443	28.4637		39.328	32.138		39.698	34.9477		39.373	37.1866		39.48	41.77		39.348	46.894
		39.777	28.4535		39.672	32.0888		40.041	34.9669		39.706	37.2572		39.818	41.865		39.687	46.9851
		40.111	28.5197		40.002	32.143		40.372	35.0053		40.04	37.3136		40.152	41.9781		40.015	47.0979
		40.444	28.4637		40.333	32.1479		40.702	35.0676		40.375	37.3888		40.482	41.9735		40.358	47.2841
		40.778	28.4739		40.663	32.2561		41.033	35.1251		40.709	37.511		40.825	42.0955		40.688	47.3836
		41.122	28.479		40.996	32.2659		41.367	35.0868		41.042	37.5297		41.156	42.1406		41.025	47.5565
		41.453	28.5604		41.33	32.2758		41.702	35.106		41.384	37.572		41.486	42.2354		41.351	47.6428
		41.783	28.596		41.664	32.3348		42.035	35.2162		41.715	37.6798		41.818	42.3391		41.681	47.7291
		42.114	28.5706		41.997	32.3102		42.37	35.1874		42.046	37.7689		42.15	42.4517		42.015	47.8972
		42.447	28.5655		42.331	32.3937		42.702	35.2353		42.378	37.7454		42.483	42.4652		42.349	47.9489
		42.782	28.5604		42.665	32.3446		43.036	35.2688		42.712	37.8344		42.817	42.5552		42.683	48.1038
		43.115	28.5655		43.009	32.3446		43.379	35.3789		43.046	37.8906		43.151	42.6631		43.018	48.1554
		43.45	28.4739		43.339	32.3839		43.71	35.3932		43.38	38.0168		43.486	42.7978		43.351	48.2241
		43.783	28.4077		43.669	32.4085		44.04	35.5175		43.72	38.0355		43.819	42.9324		43.693	48.3787
		44.117	28.4688		44	32.3888		44.371	35.5318		44.062	38.1756		44.16	43.0086		44.023	48.4259
		44.461	28.4535		44.335	32.4526		44.706	35.5891		44.393	38.1896		44.491	43.0713		44.357	48.5202
		44.791	28.4688		44.667	32.6243		45.04	35.6989		44.724	38.3016		44.821	43.1161		44.691	48.623
		45.122	28.3975		44.995	32.541		45.373	35.7561		45.054	38.2969		45.153	43.2101		45.021	48.7086
		45.453	28.423		45.329	32.5802		45.707	35.7084		45.385	38.3901		45.487	43.2593		45.353	48.8711
		45.787	28.4637		45.663	32.6145		46.041	35.799		45.718	38.4972		45.819	43.4291		45.687	48.9737
		46.12	28.5655		45.998	32.6488		46.376	35.8085		46.052	38.5531		46.151	43.4693		46.021	49.0804
		46.454	28.6113		46.341	32.6684		46.717	35.8276		46.385	38.6089		46.485	43.5897		46.354	49.1017
		46.787	28.6773		46.671	32.7908		47.048	35.8561		46.72	38.6275		46.818	43.5808		46.689	49.2467
		47.121	28.6469		47.001	32.7174		47.379	35.9085		47.053	38.6972		47.153	43.6209		47.031	49.3276
		47.455	28.5807		47.332	32.6831		47.707	35.9275		47.387	38.8597		47.496	43.7457		47.361	49.4383
		47.793	28.6265		47.666	32.7468		48.041	36.0037		47.721	38.9293		47.827	43.8259		47.69	49.4723
		48.124	28.6824		47.999	32.7419		48.375	36.0322		48.063	38.92		48.157	43.8704		48.027	49.5744
		48.454	28.5909		48.333	32.8251		48.708	36.0512		48.394	38.9293		48.489	43.9148		48.356	49.7061
		48.785	28.6316		48.654	32.9131		49.043	36.0988		48.727	38.971		48.827	44.0793		48.69	49.791
		49.119	28.5757		48.984	32.9522		49.376	36.1653		49.058	39.0637		49.155	44.137		49.024	49.8504
		49.452	28.6265		49.315	32.9278		49.71	36.1463		49.391	39.1193		49.49	44.2701		49.364	49.9182
		50.11	28.6163		49.645	32.9522		50.053	36.1748		49.724	39.1517		49.823	44.3499		49.706	50.0876
		50.444	28.6672		49.98	32.9864		50.383	36.2697		50.058	39.2211		50.155	44.4076		50.037	50.1511
		50.777	28.6265		50.306	32.9962		50.714	36.265		50.392	39.3367		50.489	44.443		50.367	50.2822
		51.121	28.6214		50.636	32.9962		51.046	36.3456		50.726	39.369		50.808	44.5227		50.698	50.316
		51.451	28.7028		50.97	33.0401		51.379	36.3788		51.061	39.5076		51.13	44.5979		51.028	50.3752
		51.782	28.6367		51.303	33.0499		51.71	36.4025		51.402	39.4014		51.461	44.6509		51.36	50.5145
		52.114	28.6214		51.637	33.1036		52.043	36.4451		51.733	39.4983		51.861	44.7084		51.694	50.6452
		52.447	28.6367		51.971	33.0792		52.377	36.483		52.067	39.5398		52.188	44.7879		52.028	50.6579
		52.78	28.6875		52.305	33.0938		52.711	36.6014		52.396	39.692		52.518	44.8321		52.378	50.7464
		53.114	28.6469		52.638	33.1231		53.044	36.6156		52.73	39.6459		52.849	44.938		52.729	50.8516
		53.448	28.7078		52.982	33.1524		53.387	36.6298		53.06	39.7196		53.18	45.0041		53.063	50.8684
		53.784	28.6926		53.313	33.1719		53.718	36.6913		53.394	39.7749		53.51	45.1231		53.466	50.9694
		54.116	28.6214		53.643	33.2548		54.048	36.7527		53.728	39.8531		53.84	45.2067		53.8	51.0828
		54.459	28.6062		53.974	33.2548		54.38	36.7763		54.067	39.9221		54.171	45.2727		54.131	51.1542
		54.789	28.6672		54.307	33.2791		54.713	36.8377		54.396	39.9727		54.501	45.3211		54.461	51.2382
		55.12	28.6621		54.641	33.245		55.048	36.7669		54.738	40.0278		54.834	45.4266		54.794	51.3346
		55.451	28.6418		54.975	33.2791		55.381	36.8613		55.065	40.083		55.162	45.4661		55.128	51.4268
		55.785	28.6672		55.309	33.323		55.716	36.8944		55.396	40.1839		55.496	45.532		55.463	51.5022
		56.118	28.6672		55.642	33.3035		56.048	36.918		55.729	40.1794		55.83	45.6899		55.795	51.5608
		56.453	28.7434		55.973	33.3668		56.382	37.0076		56.062	40.2115		56.164	45.7732		56.129	51.6696
		56.787	28.7078		56.317	33.3668		56.723	37.0971		56.396	40.2711		56.498	45.8126		56.463	51.6989
		57.12	28.7434		56.647	33.4252		57.054	37.1631		56.729	40.4177		56.832	45.887		56.807	51.7407
		57.454	28.6875		56.978	33.5031		57.385	37.1348		57.062	40.436		57.166	45.9308		57.138	51.8785
		57.797	28.7332		57.309	33.5614		57.715	37.1913		57.396	40.5138		57.51	46.0183		57.473	52.0204
		58.128	28.7485		57.642	33.6246		58.035	37.2854		57.729	40.5733		57.843	46.1319		57.803	52.0996
		58.459	28.718		57.976	33.6343		58.358	37.2901		58.071	40.6144		58.176	46.1712		58.133	52.1913
		58.79	28.8145		58.31	33.6003		58.707	37.229		58.401	40.6282		58.509	46.2629		58.466	52.1996
		59.123	28.7637		58.643	33.6634		59.037	37.3324		58.733	40.7013		58.836	46.2454		58.799	52.2954
		59.457	28.8449		58.977	33.6003		59.367	37.3512		59.066	40.7104		59.169	46.3065		59.133	52.3827
		59.791	28.8145		59.312	33.5905		59.698	37.4828		59.398	40.7652		59.503	46.3893		59.467	52.3952
		60.125	28.8348		59.655	33.6391		60.028	37.4358		59.732	40.9249		59.837	46.5026		59.801	52.4243
		60.459	28.8348		59.985	33.6877		60.359	37.525		60.066	40.9614		60.171	46.5244		60.145	52.5365
		60.792	28.8855		60.316	33.7168		60.69	37.5673		60.4	41.0297		60.505	46.5679		60.475	52.632
		61.135	28.8855		60.647	33.7022		61.02	37.647		60.733	41.1026		60.854	46.7028		60.81	52.7316
		61.466	28.8956		60.981	33.7993		61.355	37.6376		61.136	41.1071		61.179	46.8332		61.144	52.7316
		61.807	28.9261		61.314	33.8138		61.687	37.7595		61.475	41.2027		61.511	46.9461		61.47	52.8601
		62.129	28.921		61.648	33.8429		62.021	37.7501		61.805	41.2664		61.84	46.9938		61.804	52.9513
		62.461	28.9159		61.981	33.8623		62.354	37.8672		62.135	41.2345		62.174	47.0719		62.137	53.0299
		62.793	28.9108		62.316	33.8769		62.689	37.8344		62.468	41.2982		62.508	47.0892		62.471	53.154
		63.127	28.9159		62.649	33.8914		63.022	37.942		62.802	41.2846		62.842	47.1759		62.805	53.216
		63.461	28.9514		62.99	33.9253		63.365	37.8906		63.136	41.3482		63.176	47.2582		63.139	53.2739
		63.793	28.9514		63.32	33.9398		63.694	37.9467		63.47	41.4345		63.511	47.349		63.483	53.4018
		64.127	28.9362		63.651	33.9544		64.025	37.9794		63.803	41.5071		63.844	47.3274		63.813	53.4142
		64.47	28.9767		63.984	33.9737		64.357	38.1476		64.138	41.5162		64.188	47.3923		64.143	53.538
		64.801	28.9463		64.314	34.0609		64.689	38.0636		64.474	41.6205		64.519	47.5263		64.474	53.5751
		65.131	28.9108		64.648	34.1092		65.023	38.1336		64.817	41.7111		64.849	47.5651		64.808	53.6945
		65.462	28.9463		64.982	34.1528		65.356	38.1523		65.142	41.7337		65.185	47.6817		65.142	53.7233
		65.793	28.9666		65.316	34.2204		65.689	38.199		65.473	41.856		65.519	47.6601		65.477	53.7192
		66.127	28.9767		65.65	34.2059		66.023	38.3249		65.806	41.8379		65.848	47.811		65.81	53.8303
		66.461	28.9311		65.986	34.2253		66.357	38.2596		66.139	41.9328		66.182	47.7895		66.143	53.9208
		66.794	28.9413		66.327	34.2832		66.699	38.3435		66.473	41.9645		66.516	47.9317		66.477	53.9947
		67.128	28.9463		66.657	34.2108		67.029	38.3901		66.807	42.0142		66.85	47.8843		66.82	54.044
		67.462	29.0122		66.986	34.2542		67.359	38.474		67.141	42.0278		67.184	47.9704		67.151	54.1138
		67.806	28.9818		67.317	34.2832		67.691	38.4833		67.475	42.1858		67.527	48.0134		67.482	54.2205
		68.136	29.0021		67.651	34.3363		68.025	38.5438		67.812	42.1542		67.858	48.0307		67.81	54.3353
		68.466	28.9615		67.984	34.288		68.359	38.5065		68.15	42.2489		68.188	48.0952		68.144	54.4418
		68.798	28.9615		68.318	34.3363		68.693	38.5856		68.485	42.3481		68.519	48.3186		68.479	54.4991
		69.131	28.9311		68.659	34.4473		69.027	38.5577		68.811	42.3751		68.853	48.3229		68.816	54.6014
		69.465	28.9058		68.993	34.4618		69.361	38.5996		69.144	42.4427		69.187	48.3229		69.145	54.6504
		69.799	28.9159		69.32	34.5003		69.695	38.6833		69.479	42.4697		69.521	48.4773		69.479	54.7648
		70.133	28.9767		69.663	34.5485		70.037	38.5996		69.813	42.5282		69.855	48.5673		69.813	54.8587
		70.466	28.9514		69.993	34.5292		70.367	38.6647		70.146	42.5687		70.191	48.6444		70.157	54.9363
		70.801	29.0173		70.324	34.5726		70.704	38.7576		70.48	42.5956		70.527	48.7685		70.488	55.0138
		71.143	29.0325		70.654	34.64		71.029	38.7669		70.814	42.5911		70.866	48.8284		70.818	55.1441
		71.474	29.0426		70.988	34.6159		71.363	38.8412		71.15	42.6586		71.19	48.8455		71.149	55.1482
		71.808	29.0527		71.321	34.6496		71.697	38.8876		71.489	42.69		71.52	48.8626		71.483	55.2296
		72.135	29.0426		71.655	34.64		72.031	38.92		71.824	42.7484		71.851	48.8711		71.816	55.2948
		72.469	29.1084		71.989	34.6833		72.366	38.9942		72.15	42.8068		72.185	48.9139		72.151	55.5061
		72.803	29.0578		72.323	34.7362		72.699	38.9803		72.483	42.8786		72.519	48.9694		72.486	55.4858
		73.138	29.0882		72.664	34.7555		73.032	39.022		72.817	42.9638		72.853	49.0718		72.819	55.6117
		73.472	29.2147		73	34.7459		73.375	39.022		73.152	43.04		73.187	49.1358		73.16	55.5873
		73.805	29.1337		73.33	34.7651		73.706	39.0591		73.485	43.1743		73.522	49.2339		73.496	55.6563
		74.139	29.0426		73.661	34.7218		74.036	39.0822		73.848	43.0982		73.855	49.2467		73.827	55.7131
		74.482	29.0375		73.992	34.7699		74.368	39.1147		74.167	43.2145		74.198	49.2893		74.158	55.7658
		74.812	29.0578		74.325	34.7795		74.702	39.1517		74.497	43.2548		74.529	49.3745		74.489	55.8388
		75.143	29.0629		74.659	34.9092		75.035	39.198		74.828	43.3353		74.859	49.5191		74.826	55.9117
		75.474	29.0679		74.993	34.8324		75.369	39.2442		75.159	43.4335		75.19	49.5276		75.155	56.0007
		75.808	29.0375		75.326	34.8035		75.703	39.3182		75.49	43.3889		75.524	49.5914		75.489	56.0412
		76.141	29.0071		75.66	34.8132		76.037	39.3598		75.823	43.4871		75.859	49.7231		75.821	56.1746
		76.475	29.0071		75.997	34.8852		76.372	39.3829		76.156	43.5094		76.193	49.7358		76.155	56.2312
		76.809	29.0578		76.337	34.9044		76.713	39.4383		76.493	43.5585		76.522	49.8164		76.489	56.312
		77.143	29.0274		76.667	34.914		77.044	39.526		76.824	43.6566		76.856	49.8758		76.832	56.3887
		77.483	29.1034		76.998	34.9188		77.374	39.4983		77.158	43.7056		77.189	49.9394		77.163	56.425
		77.822	29.1287		77.328	35.0436		77.702	39.5306		77.492	43.6967		77.533	49.9563		77.493	56.5661
		78.15	29.159		77.662	35.0196		78.034	39.5814		77.836	43.768		77.864	50.0411		77.821	56.55
		78.48	29.1793		77.996	35.106		78.369	39.6182		78.17	43.857		78.195	50.0411		78.155	56.6708
		78.811	29.1438		78.33	35.1443		78.703	39.7196		78.497	43.8704		78.526	50.1088		78.489	56.7594
		79.145	29.1742		78.664	35.1012		79.036	39.7657		78.828	43.9326		78.858	50.1384		78.824	56.8077
		79.479	29.1185		79.037	35.1826		79.37	39.7979		79.162	44.0215		79.192	50.2104		79.156	56.9002
		79.813	29.154		79.377	35.2353		79.704	39.8117		79.495	44.0304		79.526	50.2822		79.506	56.9122
		80.146	29.2045		79.707	35.1922		80.046	39.8209		79.837	44.0926		79.861	50.3541		79.826	57.0287
		80.48	29.1388		80.038	35.2162		80.377	39.8347		80.163	44.1504		80.192	50.5061		80.165	57.0649
		80.814	29.1691		80.368	35.2449		80.707	39.8991		80.497	44.2169		80.526	50.447		80.496	57.1773
		81.157	29.2298		80.699	35.3837		81.039	39.8991		80.83	44.2347		80.87	50.5272		80.827	57.2214
		81.487	29.2045		81.033	35.288		81.373	40.0232		81.175	44.2568		81.2	50.5693		81.159	57.3136
		81.818	29.1894		81.367	35.3263		81.708	39.8899		81.508	44.2701		81.531	50.6832		81.494	57.3577
		82.149	29.0882		81.701	35.3645		82.04	39.9083		81.836	44.3943		81.903	50.6832		81.825	57.4458
		82.483	29.0527		82.035	35.3837		82.374	40.0095		82.166	44.3677		82.225	50.7885		82.159	57.4938
		82.817	29.1287		82.368	35.4315		82.708	40.0554		82.5	44.4341		82.555	50.839		82.493	57.5258
		83.151	29.1034		82.702	35.4458		83.043	40.0738		82.834	44.4961		82.886	50.8811		82.826	57.6698
		83.484	29.1287		83.045	35.4554		83.384	40.1426		83.168	44.589		83.217	50.9189		83.16	57.7497
		83.818	29.1641		83.375	35.4506		83.715	40.1885		83.501	44.5802		83.547	51.003		83.503	57.8176
		84.151	29.1843		83.705	35.4793		84.045	40.2252		83.835	44.62		83.878	51.003		83.833	57.8296
		84.494	29.1641		84.037	35.4458		84.378	40.2894		84.168	44.673		84.211	51.1207		84.163	57.9134
		84.825	29.2096		84.37	35.4936		84.707	40.3673		84.511	44.7393		84.539	51.1836		84.494	57.9693
		85.155	29.2197		84.704	35.5079		85.041	40.4543		84.842	44.8895		84.87	51.2172		84.827	58.0849
		85.487	29.2955		85.038	35.4745		85.375	40.5001		85.172	44.863		85.201	51.364		85.162	58.1446
		85.822	29.2147		85.372	35.5032		85.709	40.4955		85.503	44.8541		85.535	51.3808		85.496	58.1486
		86.154	29.2854		85.705	35.5318		86.044	40.4864		85.836	44.8762		85.868	51.4352		85.828	58.2641
		86.488	29.2854		86.039	35.4936		86.377	40.5459		86.164	44.9247		86.202	51.5232		86.162	58.3476
		86.822	29.2753		86.382	35.5987		86.719	40.5687		86.506	45.0306		86.536	51.5818		86.497	58.3953
		87.155	29.2652		86.712	35.5939		87.05	40.5824		86.831	45.0658		86.87	51.6613		86.839	58.4629
		87.489	29.3157		87.043	35.6178		87.38	40.6327		87.165	45.0702		87.204	51.5567		87.17	58.5146
		87.833	29.3208		87.376	35.6846		87.717	40.6419		87.499	45.1011		87.547	51.6152		87.5	58.6019
		88.164	29.3056		87.708	35.7227		88.054	40.8154		87.843	45.2067		87.888	51.6822		87.831	58.6694
		88.493	29.4218		88.041	35.7513		88.375	40.8382		88.174	45.2111		88.208	51.6654		88.165	58.7329
		88.825	29.3915		88.374	35.7656		88.72	40.8154		88.504	45.2683		88.539	51.6822		88.499	58.7805
		89.157	29.4066		88.708	35.737		89.067	40.9021		88.835	45.2947		88.873	51.7365		88.83	58.8241
		89.491	29.4117		89.042	35.8085		89.396	40.9021		89.169	45.3431		89.205	51.8368		89.164	58.8558
		89.825	29.3359		89.375	35.818		89.727	40.9933		89.502	45.387		89.539	51.9286		89.498	58.8756
		90.159	29.4016		89.718	35.8466		90.057	40.9523		89.836	45.4398		89.872	51.9996		89.832	58.8479
		90.492	29.3763		90.048	35.8514		90.388	41.0343		90.17	45.5276		90.206	52.0663		90.175	58.8558
		90.826	29.3814		90.379	35.9133		90.718	41.0889		90.504	45.5188		90.54	52.1038		90.505	58.8677
		91.169	29.3662		90.711	35.9133		91.051	40.9978		90.837	45.5627		90.883	52.0913		90.837	58.9112
		91.499	29.3965		91.043	35.9323		91.383	41.0798		91.181	45.5803		91.213	52.183		91.168	58.9627
		91.83	29.4016		91.377	35.9466		91.717	41.0935		91.512	45.7031		91.545	52.2079		91.5	59.0498
		92.161	29.3511		91.711	35.9466		92.051	41.1663		91.842	45.725		91.875	52.3703		91.834	59.0854
		92.495	29.341		92.045	36.0512		92.386	41.1618		92.173	45.7775		92.209	52.3245		92.168	59.1368
		92.841	29.3864		92.379	36.0179		92.72	41.2755		92.507	45.7732		92.543	52.3453		92.502	59.2831
		93.165	29.4016		92.713	36.0322		93.054	41.2573		92.841	45.8651		92.877	52.3994		92.837	59.2396
		93.496	29.3157		93.055	36.056		93.396	41.3073		93.175	45.9264		93.461	52.5905		93.169	59.2752
		93.83	29.3309		93.388	36.17		93.726	41.3436		93.509	45.9789		93.795	52.6362		93.512	59.3621
		94.165	29.346		93.717	36.1938		94.057	41.4118		93.843	46.0576		94.076	52.6611		93.843	59.3779
		94.506	29.3965		94.047	36.1368		94.389	41.4753		94.176	46.1494		94.226	52.6984		94.173	59.4883
		94.837	29.4268		94.381	36.1463		94.719	41.4663		94.52	46.2149		94.559	52.6735		94.505	59.5436
		95.168	29.3814		94.715	36.132		95.053	41.5252		94.851	46.2061		94.887	52.7399		94.838	59.6145
		95.5	29.5176		95.048	36.227		95.387	41.5389		95.177	46.3632		95.218	52.8601		95.172	59.6894
		95.828	29.4218		95.382	36.1938		95.721	41.5706		95.507	46.2803		95.552	52.8477		95.509	59.7524
		96.161	29.447		95.715	36.2697		96.054	41.5434		95.841	46.3457		95.886	52.856		95.848	59.8232
		96.495	29.4823		96.05	36.2745		96.388	41.6341		96.174	46.4068		96.217	52.9554		96.175	59.8626
		96.829	29.5126		96.392	36.3551		96.731	41.6114		96.509	46.4242		96.55	53.0423		96.509	59.9255
		97.163	29.6285		96.722	36.3456		97.062	41.6159		96.842	46.4591		96.884	53.1375		96.851	59.9569
		97.497	29.5227		97.053	36.4783		97.392	41.6613		97.176	46.5157		97.219	53.1912		97.181	59.9727
		97.84	29.4924		97.384	36.3835		97.724	41.7926		97.51	46.6158		97.561	53.1664		97.511	60.0434
		98.17	29.5126		97.718	36.4594		98.058	41.8152		97.853	46.5723		97.892	53.1953		97.843	60.0788
		98.501	29.4823		98.06	36.4688		98.392	41.8017		98.183	46.6028		98.223	53.2573		98.176	60.1259
		98.84	29.5579		98.386	36.5446		98.725	41.8605		98.513	46.6071		98.554	53.3853		98.51	60.2162
		99.166	29.6083		98.72	36.5257		99.059	41.8921		98.844	46.7159		98.888	53.4018		98.844	60.3417
		99.5	29.5731		99.053	36.5351		99.393	41.9238		99.178	46.7028		99.217	53.406		99.177	60.3573
		99.833	29.5479		99.387	36.5351		99.727	41.96		99.512	46.7984		99.551	53.4637		99.512	60.3221
		100.167	29.5176		99.73	36.5872		100.069	41.969		99.846	46.8375		99.886	53.4843		99.845	60.3965
		100.501	29.6285		100.06	36.6014		100.4	41.9961		100.179	46.9374		100.219	53.5008		100.188	60.4553
		100.827	29.452		100.391	36.6345		100.73	42.0774		100.514	46.9808		100.553	53.5833		100.518	60.518
		101.169	29.5579		100.723	36.625		101.062	42.1226		100.852	47.0459		100.896	53.6945		100.849	60.561
		101.5	29.563		101.055	36.6818		101.396	42.1271		101.191	47.0632		101.554	53.7521		101.18	60.6979
		101.831	29.5479		101.389	36.6582		101.73	42.1677		101.522	47.2105		101.885	53.7892		101.513	60.6745
		102.162	29.5882		101.724	36.7149		102.063	42.1993		101.852	47.1542		102.219	53.8344		101.855	60.7449
		102.496	29.5529		102.057	36.7243		102.397	42.285		102.18	47.2365		102.553	53.8838		102.181	60.8582
		102.829	29.5882		102.391	36.7338		102.731	42.3661		102.514	47.2495		102.887	53.9249		102.516	60.8035
		103.163	29.5579		102.725	36.7763		103.064	42.3976		102.848	47.2582		103.219	53.9783		102.85	60.8386
		103.497	29.5831		103.056	36.8566		103.407	42.285		103.184	47.362		103.555	54.0646		103.182	60.8816
		103.831	29.5932		103.387	36.8566		103.737	42.3796		103.525	47.4442		103.901	54.1097		103.526	61.1001
		104.165	29.5831		103.717	36.8424		104.068	42.3841		103.885	47.4355		104.23	54.1385		103.856	61.1976
		104.507	29.5378		104.049	36.8944		104.4	42.4562		104.232	47.5263		104.561	54.2082		104.186	61.2365
		104.838	29.5781		104.383	36.9368		104.733	42.4292		104.562	47.5738		104.891	54.1918		104.518	61.2365
		105.169	29.563		104.716	36.9085		105.067	42.4562		104.893	47.6817		105.229	54.2861		104.851	61.3222
		105.5	29.4974		105.05	36.951		105.401	42.5192		105.224	47.6558		105.557	54.3599		105.185	61.33
		105.835	29.5176		105.383	36.9934		105.734	42.5192		105.554	47.7076		105.89	54.4049		105.52	61.3611
		106.167	29.5327		105.717	36.9746		106.068	42.5956		105.888	47.7162		106.224	54.4336		105.853	61.4389
		106.501	29.6134		106.051	37.0123		106.402	42.6721		106.222	47.7421		106.558	54.4868		106.191	61.505
		106.835	29.6335		106.393	37.05		106.744	42.5956		106.556	47.7809		106.891	54.5932		106.52	61.575
		107.169	29.6486		106.723	37.116		107.078	42.7933		106.89	47.7895		107.225	54.6095		106.864	61.6682
		107.503	29.6788		107.054	37.0877		107.405	42.7484		107.228	47.8153		107.568	54.7567		107.194	61.7808
		107.842	29.7443		107.387	37.1584		107.737	42.7484		107.557	47.8627		107.898	54.6627		107.525	61.8079
		108.173	29.6788		107.72	37.1489		108.071	42.7798		107.903	48.0005		108.229	54.7281		107.861	61.9204
		108.509	29.699		108.053	37.1536		108.404	42.901		108.231	47.9532		108.561	54.773		108.19	61.9669
		108.835	29.7392		108.387	37.1913		108.738	42.9055		108.562	48.0307		108.894	54.8465		108.524	62.0444
		109.169	29.7896		108.706	37.1725		109.072	42.9907		108.893	48.0565		109.228	54.9077		108.857	62.176
		111.18	29.7443		109.037	37.2525		109.406	43.0176		109.226	48.0866		109.561	54.9444		109.191	62.1528
		111.51	29.7845		109.367	37.2572		109.74	42.9638		109.56	48.1468		109.895	54.9811		109.541	62.2302
		111.841	29.7745		109.698	37.2525		110.082	43.1116		109.894	48.1683		110.227	55.0138		109.871	62.2766
		112.172	29.7946		110.028	37.2901		110.412	43.0579		110.228	48.1854		110.56	55.0667		110.201	62.2727
		112.506	29.7493		110.361	37.3465		110.749	43.0937		110.561	48.2413		110.903	55.1808		110.532	62.3384
		112.84	29.7493		110.697	37.3935		111.074	43.143		110.896	48.2757		111.233	55.1564		110.862	62.3655
		113.174	29.709		111.023	37.4405		111.408	43.1653		111.239	48.3057		111.564	55.307		111.193	62.35
		113.507	29.7594		111.357	37.4123		111.742	43.1832		111.573	48.3615		111.949	55.3273		111.534	62.4505
		113.841	29.7443		111.691	37.4405		112.076	43.1922		111.901	48.4173		112.384	55.372		111.861	62.4775
		114.175	29.7745		112.025	37.4687		112.41	43.304		112.232	48.5073		112.721	55.4777		112.196	62.5508
		114.517	29.8147		112.358	37.511		112.744	43.2101		112.566	48.5373		113.051	55.4899		112.529	62.6357
		114.848	29.7493		112.692	37.5016		113.077	43.3129		112.899	48.5973		113.383	55.5061		112.855	62.655
		115.178	29.7644		113.035	37.5579		113.419	43.2906		113.234	48.593		113.712	55.567		113.189	62.7706
		115.51	29.7896		113.365	37.5673		113.753	43.3397		113.568	48.6187		114.043	55.6157		113.532	62.8053
		115.843	29.7644		113.695	37.586		114.081	43.3442		114.486	48.6658		114.374	55.6604		113.863	62.8515
		116.176	29.7996		114.027	37.5814		114.414	43.3665		114.829	48.6872		114.706	55.6685		114.194	62.9016
		116.51	29.87		114.362	37.6095		114.747	43.3978		114.92	48.7001		115.042	55.7374		114.525	62.8939
		116.844	29.8499		114.695	37.6564		115.08	43.5094		115.25	48.8198		115.369	55.7577		114.858	62.9901
		117.177	29.8599		115.028	37.6376		115.414	43.5317		115.581	48.8754		115.702	55.8347		115.192	63.0631
		117.511	29.8348		115.362	37.6798		115.747	43.5362		115.915	48.8498		116.036	55.8347		115.526	63.067
		117.854	29.87		115.696	37.7361		116.081	43.5987		116.237	48.8839		116.37	55.9522		115.859	63.1246
		118.184	29.8599		116.029	37.7407		116.414	43.6165		116.571	48.8925		116.704	55.9562		116.193	63.2015
		118.514	29.8901		116.372	37.7689		116.756	43.6299		116.904	48.9822		117.037	55.9846		116.528	63.2937
		118.846	29.8097		116.703	37.7876		117.086	43.6477		117.238	48.9993		117.406	56.0533		116.87	63.3474
		119.179	29.7795		117.033	37.797		117.417	43.7502		117.572	49.0462		117.745	56.1302		117.2	63.3934
		119.513	29.865		117.365	37.8251		117.788	43.7368		117.915	48.9865		118.076	56.1746		117.533	63.4778
		119.847	29.8298		117.699	37.8016		118.124	43.7056		118.245	49.0036		118.414	56.1666		117.86	63.5238
		120.181	29.8599		118.032	37.811		118.448	43.7368		118.578	49.0718		118.741	56.1464		118.194	63.5621
		120.514	29.7644		118.366	37.8999		118.772	43.7769		118.907	49.1017		119.075	56.2312		118.527	63.6311
		120.848	29.8046		118.7	37.8157		119.103	43.8125		119.232	49.17		119.407	56.2918		118.86	63.6847
		121.19	29.8197		119.034	37.8251		119.433	43.8615		119.566	49.2637		119.741	56.3039		119.194	63.7727
		121.52	29.7644		119.367	37.8063		119.763	44.0349		119.9	49.3872		120.075	56.3402		119.528	63.7995
		121.851	29.7946		119.71	37.8251		120.094	43.9282		120.239	49.3957		120.406	56.4008		119.862	63.8683
		122.183	29.7594		120.04	37.9654		120.424	44.0082		120.568	49.4553		120.751	56.4129		120.204	63.9257
		122.516	29.8599		120.371	37.8953		120.748	44.0215		120.902	49.4766		121.08	56.4532		120.535	63.9677
		122.851	29.8901		120.702	37.8953		121.08	44.0527		121.245	49.5064		121.411	56.6306		120.865	63.9983
		123.184	29.875		121.036	38.0495		121.414	44.1504		121.576	49.5531		121.742	56.6306		121.201	64.0823
		123.518	29.8851		121.369	38.1056		121.748	44.1326		121.906	49.5786		122.075	56.6628		121.53	64.1281
		123.852	29.9253		121.703	38.143		122.082	44.1459		122.237	49.5701		122.408	56.7151		122.114	64.1472
		124.185	29.9152		122.037	38.1663		122.415	44.1947		122.571	49.6339		122.742	56.7272		122.447	64.2082
		124.527	29.9956		122.37	38.1943		122.749	44.2568		122.905	49.6806		123.076	56.7876		122.681	64.2883
		124.857	29.9454		122.705	38.1943		123.151	44.248		123.239	49.7061		123.41	56.8399		122.938	64.4102
		125.188	29.9554		123.046	38.2736		123.49	44.3056		123.572	49.6976		123.744	56.8439		123.272	64.4483
		125.52	30.106		123.376	38.1803		123.821	44.3234		123.906	49.757		124.089	56.86		123.615	64.4978
		125.854	30.0006		123.707	38.171		124.151	44.3455		124.241	49.774		124.419	56.9605		123.935	64.5967
		126.188	30.0156		124.038	38.1663		124.485	44.3721		124.583	49.7697		124.75	56.8881		124.265	64.5473
		126.522	29.9855		124.373	38.1803		124.819	44.4208		124.914	49.8673		125.08	56.9564		124.597	64.5815
		126.856	29.9805		124.707	38.2083		125.152	44.443		125.245	49.8758		125.413	57.0087		124.93	64.6766
		127.19	30.0056		125.04	38.2456		125.488	44.4341		125.576	49.88		125.747	57.0769		125.264	64.7374
		127.524	30.0458		125.374	38.2969		125.816	44.5713		125.91	49.9267		126.082	57.109		125.598	64.783
		127.865	29.9152		125.707	38.3202		126.15	44.6156		126.244	49.9733		126.415	57.1612		125.927	64.7982
		128.196	29.9454		126.041	38.3109		126.487	44.6156		126.578	50.0284		126.749	57.2174		126.26	64.84
		128.526	30.0458		126.383	38.3062		126.825	44.62		126.916	50.0622		127.083	57.2935		126.594	64.9235
		128.858	29.9604		126.714	38.3529		127.16	44.673		127.245	50.058		127.427	57.2815		126.937	64.9615
		129.192	29.9705		127.045	38.3622		127.493	44.6863		127.582	50.1046		127.758	57.3136		127.267	65.0221
		129.526	29.9403		127.378	38.4041		127.819	44.704		127.92	50.1511		128.088	57.3497		127.598	65.0563
		129.86	29.9755		127.71	38.4833		128.152	44.673		128.251	50.2315		128.42	57.3777		127.903	65.0942
		130.193	30.0056		128.044	38.474		128.486	44.6686		128.581	50.3541		128.753	57.4778		128.231	65.1207
		130.527	29.9755		128.377	38.474		128.82	44.7703		128.914	50.3541		129.084	57.4898		128.565	65.1852
		130.856	29.9755		128.711	38.5856		129.153	44.8056		129.247	50.3625		129.417	57.5218		128.899	65.2723
		131.198	30.0207		129.045	38.5438		129.487	44.8497		129.58	50.3921		129.751	57.5618		129.234	65.2495
		131.528	29.9504		129.379	38.5252		129.824	44.8983		129.914	50.4048		130.085	57.6218		129.567	65.3101
		131.859	29.9353		129.721	38.5577		130.162	44.9909		130.248	50.4512		130.418	57.6378		129.889	65.4085
		132.191	29.9855		130.382	38.4926		130.494	45.035		130.582	50.485		130.763	57.6818		130.231	65.4198
		132.524	30.116		130.713	38.5159		130.83	45.0085		130.915	50.4934		131.093	57.7417		130.562	65.4841
		132.858	30.0307		131.047	38.5345		131.156	45.057		131.259	50.5483		131.424	57.7617		130.892	65.4312
		133.192	29.9705		131.381	38.5531		131.49	45.057		131.589	50.5525		131.755	57.7897		131.223	65.5333
		133.526	29.9855		131.715	38.674		131.821	45.1099		131.92	50.6073		132.088	57.8815		131.558	65.6051
		133.859	30.0156		132.048	38.66		132.155	45.1759		132.251	50.6958		132.422	57.8775		131.89	65.7259
		134.193	30.0207		132.382	38.6972		132.489	45.2023		132.585	50.6958		132.756	57.9174		132.224	65.7183
		134.535	29.9905		132.715	38.7112		132.822	45.1891		132.92	50.7169		133.09	57.9334		132.558	65.7561
		134.866	30.0809		133.058	38.7344		133.158	45.1363		133.253	50.7379		133.423	58.0211		132.892	65.7825
		135.196	30.0859		133.388	38.7344		133.498	45.1539		133.588	50.7506		133.758	58.049		133.225	65.8014
		135.528	30.121		133.719	38.8087		133.828	45.1759		133.912	50.759		134.101	58.0849		133.568	65.8089
		135.862	30.1611		134.051	38.804		134.159	45.2507		134.296	50.9568		134.432	58.1406		133.899	65.8504
		136.196	30.1611		134.383	38.7994		134.492	45.2815		134.63	50.9021		134.763	58.1367		134.23	65.8994
		136.53	30.0959		134.717	38.8458		134.823	45.2727		134.961	50.9147		135.093	58.1446		134.56	65.8881
		136.863	30.1862		135.051	38.8783		135.157	45.387		135.291	51.0534		135.427	58.2123		134.894	65.9296
		137.197	30.2463		135.385	38.818		135.492	45.3167		135.623	51.0156		135.76	58.2203		135.228	65.9145
		137.531	30.1561		135.718	38.8829		135.825	45.3783		135.957	51.0871		136.095	58.272		135.562	65.9974
		137.871	30.131		136.044	38.9757		136.158	45.431		136.291	51.1542		136.428	58.3357		135.896	66.1292
		138.201	30.1761		136.385	38.9293		136.494	45.3958		136.625	51.1039		136.762	58.3357		136.229	66.1405
		138.532	30.2162		136.716	38.9432		136.833	45.4266		136.959	51.1584		137.093	58.3556		136.571	66.1555
		138.864	30.1511		137.047	38.9386		137.163	45.4354		137.294	51.2004		137.437	58.5185		136.906	66.1819
		139.205	30.2513		137.378	38.9386		137.494	45.4925		137.627	51.2759		137.768	58.3914		137.236	66.2909
		139.532	30.2413		137.712	38.9571		137.832	45.532		137.969	51.3179		138.098	58.4073		137.567	66.2947
		139.865	30.2463		138.046	38.9896		138.161	45.7162		138.299	51.3514		138.429	58.5146		137.899	66.3962
		140.198	30.2262		138.38	39.0452		138.495	45.5583		138.63	51.4143		138.763	58.4947		138.233	66.4375
		140.532	30.2112		138.722	39.0406		138.83	45.6724		138.962	51.565		139.097	58.5384		138.566	66.4938
		140.935	30.2663		139.062	39.0637		139.162	45.7162		139.296	51.4897		139.43	58.5543		138.899	66.5464
		141.275	30.2813		139.393	39.0591		139.496	45.6943		139.63	51.5064		139.764	58.6218		139.596	66.5689
		141.605	30.3014		139.723	39.1748		139.841	45.7688		139.964	51.5106		140.098	58.7686		139.925	66.6702
		141.935	30.2763		140.052	39.1563		140.171	45.7513		140.298	51.5608		140.432	58.7448		140.256	66.6852
		142.268	30.3464		140.382	39.1563		140.502	45.8126		140.631	51.4855		140.776	58.8122		140.586	66.6664
		142.602	30.3314		140.715	39.2026		140.832	45.8651		140.965	51.5567		141.106	58.8162		140.916	66.7077
		142.934	30.3114		141.047	39.2489		141.166	45.8695		141.307	51.5567		141.437	58.9112		141.249	66.7227
		143.268	30.3064		141.381	39.2211		141.5	45.8739		141.638	51.632		141.768	58.9152		141.583	66.7901
		143.602	30.2563		141.715	39.2997		141.833	45.8914		141.965	51.6613		142.119	58.9469		141.916	66.8126
		143.935	30.2713		142.049	39.2812		142.172	45.8476		142.297	51.7031		142.461	59.0498		142.249	66.8838
		144.272	30.2863		142.382	39.2905		142.501	45.9045		142.632	51.7616		142.792	59.0656		142.583	66.9025
		144.61	30.2313		142.716	39.3182		142.835	45.9876		142.963	51.7699		143.123	59.1487		142.917	66.9998
		144.941	30.2313		143.058	39.3459		143.178	45.9483		143.297	51.841		143.453	59.1922		143.251	66.9773
		145.272	30.2663		143.388	39.3413		143.509	46.0095		143.63	51.9245		143.784	59.1368		143.593	66.9923
		145.605	30.3614		143.719	39.369		143.839	46.0357		143.96	51.9203		144.114	59.1724		143.923	67.0372
		145.939	30.2663		144.051	39.3829		144.17	46.1494		144.294	51.962		144.445	59.2238		144.254	67.1045
		146.272	30.2863		144.384	39.3968		144.503	46.2367		144.636	52.0329		144.775	59.3384		144.586	67.1494
		146.607	30.3514		144.719	39.406		144.837	46.1625		144.967	52.0246		145.107	59.3028		144.919	67.2316
		146.939	30.3314		145.052	39.4845		145.171	46.1625		145.297	52.0955		145.439	59.3542		145.252	67.2503
		147.273	30.3664		145.387	39.4568		145.505	46.2978		145.629	52.1121		145.773	59.3739		145.586	67.254
		147.609	30.3164		145.72	39.4983		145.839	46.2323		145.963	52.1871		146.107	59.3739		145.92	67.2876
		147.948	30.4464		146.053	39.4937		146.172	46.2716		146.297	52.1288		146.441	59.4647		146.254	67.3399
		148.279	30.3764		146.396	39.4891		146.516	46.2672		146.63	52.2204		146.775	59.4528		146.587	67.3697
		148.609	30.4914		146.726	39.4983		146.855	46.3109		146.963	52.2079		147.108	59.5278		146.929	67.2839
		148.942	30.3264		147.057	39.466		147.177	46.3719		147.298	52.2163		147.452	59.5002		147.26	67.3772
		149.277	30.3914		147.389	39.5352		147.507	46.3501		147.631	52.3162		147.782	59.5909		147.591	67.3959
		149.61	30.3764		147.73	39.5537		147.833	46.4024		147.975	52.3037		148.108	59.646		147.927	67.4257
		149.944	30.5614		148.056	39.6413		148.164	46.4329		148.305	52.3619		148.439	59.7288		148.258	67.4891
		150.278	30.3714		148.393	39.6136		148.494	46.4896		148.638	52.4243		148.772	59.7839		148.59	67.4705
		150.611	30.3914		148.725	39.6275		148.824	46.4983		148.975	52.4243		149.106	59.776		148.924	67.5674
		151.116	30.3264		149.058	39.715		149.155	46.4286		149.301	52.4867		149.44	59.7799		149.257	67.6121
		151.451	30.3664		149.391	39.692		149.485	46.5418		149.636	52.5448		149.774	59.8508		149.591	67.6755
		151.781	30.4214		149.733	39.7519		149.815	46.5592		149.969	52.5324		150.108	59.8586		149.925	67.6866
		152.113	30.4264		150.064	39.7841		150.146	46.5592		150.303	52.549		150.442	59.8193		150.267	67.7536
		152.447	30.4114		150.394	39.8071		150.476	46.6593		150.637	52.6237		150.786	59.9491		150.597	67.7983
		152.783	30.4364		150.726	39.7519		150.807	46.6767		150.968	52.7192		151.117	59.9373		150.928	67.8132
		153.11	30.4564		151.06	39.8577		151.14	46.7072		151.31	52.7109		151.447	60.0434		151.261	67.8392
		153.443	30.4114		151.393	39.8393		151.474	46.7897		151.64	52.7192		151.778	59.9727		151.593	67.869
		153.777	30.4264		151.727	39.8577		151.808	46.7463		151.972	52.8021		152.108	60.0473		151.927	67.9136
		154.111	30.3614		152.061	39.8991		152.141	46.7506		152.304	52.798		152.443	60.0984		152.261	67.9359
		154.453	30.4314		152.395	39.9727		152.475	46.8288		152.638	52.8643		152.775	60.1651		152.595	67.9991
		154.784	30.3264		152.729	39.9635		152.809	46.8723		152.97	52.8643		153.109	60.1769		152.928	68.066
		155.114	30.4314		153.071	39.9911		153.144	46.8202		153.303	52.8684		153.443	60.2201		153.262	68.0511
		155.446	30.3964		153.401	40.0278		153.484	46.92		153.637	52.8643		153.777	60.2436		153.604	68.118
		155.78	30.4164		153.732	40.0095		153.814	47.0112		153.97	52.9306		154.121	60.2907		153.93	68.1811
		156.114	30.3714		154.064	40.0278		154.145	46.9244		154.304	52.9678		154.451	60.3142		154.26	68.2108
		156.448	30.4464		154.397	40.0921		154.478	46.9287		154.646	52.9761		154.782	60.3887		154.593	68.1737
		156.781	30.5014		154.731	40.06		154.811	47.0285		156.608	53.2201		155.113	60.4514		154.926	68.2034
		157.116	30.4214		155.065	40.0738		155.146	47.0502		156.941	53.1705		155.446	60.4357		155.26	68.2701
		157.45	30.4364		155.399	40.0508		155.479	47.0068		157.276	53.1953		155.78	60.4396		155.596	68.2887
		157.792	30.4514		155.733	40.0646		155.812	47.1065		157.609	53.2821		156.114	60.4788		155.928	68.3554
		158.123	30.4214		156.136	40.083		156.146	47.0372		157.951	53.3523		156.448	60.5023		156.261	68.4184
		158.453	30.4414		156.474	40.1105		156.49	47.1239		158.282	53.3936		156.781	60.5415		156.665	68.4073
		158.784	30.4314		156.805	40.161		156.821	47.1542		158.612	53.4266		157.115	60.5571		157.003	68.474
		159.118	30.5014		157.135	40.1977		157.152	47.1845		158.944	53.4679		157.459	60.6197		157.333	68.474
		159.452	30.4514		157.468	40.2023		157.482	47.2278		159.278	53.4843		157.789	60.7019		157.664	68.5111
		159.785	30.4114		157.802	40.2757		157.814	47.2885		159.612	53.5586		158.12	60.8074		157.997	68.5481
		160.12	30.5114		158.136	40.2619		158.148	47.2928		159.945	53.5668		158.452	60.737		158.33	68.5333
		160.452	30.4514		158.469	40.2161		158.482	47.3404		160.279	53.538		158.785	60.7488		158.664	68.5148
		160.786	30.4864		158.811	40.3032		158.813	47.3577		160.613	53.5668		159.119	60.7605		158.998	68.5777
		161.129	30.5164		159.137	40.3307		159.148	47.2755		160.947	53.5874		159.453	60.7879		159.332	68.6184
		161.459	30.4714		159.473	40.3902		159.481	47.3231		161.289	53.6286		159.786	60.8504		159.665	68.6221
		161.79	30.5414		159.812	40.3536		159.826	47.375		161.62	53.6739		160.118	60.9363		160.034	68.6702
		162.122	30.6013		160.146	40.3582		160.155	47.4096		161.951	53.7069		160.453	60.9285		160.374	68.7442
		162.455	30.5164		160.473	40.3627		160.487	47.4096		162.283	53.8879		160.796	60.9558		160.704	68.6961
		162.789	30.5614		160.807	40.4406		160.814	47.4053		162.616	53.7604		161.127	61.0065		161.034	68.7405
		163.123	30.5414		161.14	40.4223		161.148	47.4701		162.95	53.7727		161.457	60.9792		161.368	68.7885
		163.457	30.5064		161.473	40.4543		161.482	47.5435		163.284	53.7809		161.788	61.0494		161.702	68.8366
		163.79	30.5514		161.807	40.5184		161.816	47.5695		163.619	53.8714		162.122	61.026		162.035	68.8107
		164.124	30.5114		162.146	40.5596		162.149	47.5867		163.985	53.8509		162.456	61.0923		162.369	68.8514
		164.467	30.5963		162.474	40.619		162.484	47.6472		164.33	53.9619		162.789	61.1313		162.704	68.8624
		164.793	30.5663		162.811	40.5093		162.817	47.5738		164.661	53.9906		163.124	61.1781		163.042	68.9696
		165.123	30.5813		163.147	40.5367		163.161	47.5651		164.991	54.0564		163.457	61.1976		163.381	68.9659
		165.455	30.5014		163.478	40.6556		163.491	47.6774		165.322	54.0194		163.791	61.2521		163.712	69.0434
		165.789	30.4714		163.809	40.5779		163.822	47.7421		165.654	54.0687		164.131	61.2833		164.042	68.94
		166.122	30.5314		164.141	40.5962		164.152	47.7464		165.988	54.1097		164.462	61.3417		164.373	69.0249
		166.456	30.5114		164.475	40.6556		164.486	47.7809		166.322	54.1549		164.792	61.3222		164.706	69.0618
		166.79	30.5813		164.809	40.6739		164.82	47.7766		166.657	54.159		165.123	61.3611		165.04	69.0987
		167.124	30.5514		165.143	40.7013		165.153	47.8369		166.99	54.2164		165.457	61.4039		165.373	69.1946
		167.457	30.5264		165.477	40.6967		165.487	47.7852		167.324	54.2287		165.791	61.4195		165.708	69.1909
		167.8	30.6412		165.811	40.6967		165.821	47.7722		167.727	54.2902		166.129	61.4506		166.041	69.2793
		168.13	30.5763		166.147	40.7469		166.154	47.8584		168.066	54.2984		166.466	61.4506		166.375	69.2867
		168.461	30.5713		166.485	40.7743		166.498	47.824		168.396	54.3148		166.792	61.5284		166.719	69.3567
		168.792	30.5763		166.816	40.788		166.828	47.8627		168.727	54.3435		167.126	61.5245		167.049	69.3272
		169.126	30.6213		167.146	40.8565		167.158	47.8541		169.06	54.4049		167.47	61.5672		167.379	69.4634
		169.46	30.5214		167.479	40.8793		167.489	48.0264		169.393	54.4336		167.8	61.7109		167.71	69.4782
		169.793	30.5763		167.814	40.8565		167.822	48.035		169.727	54.5032		168.131	61.6449		168.044	69.3272
		170.126	30.5264		168.147	40.9021		168.156	48.0177		170.061	54.4827		168.462	61.7303		168.377	69.272
		170.459	30.5863		168.48	40.8839		168.49	48.0694		170.395	54.5441		168.795	61.6838		168.711	69.4266
		170.794	30.5913		168.814	40.9431		168.824	48.1038		170.729	54.5441		169.129	61.7303		169.045	69.4156
		171.135	30.5963		169.161	40.9295		169.157	48.0823		171.062	54.5768		169.462	61.8157		169.393	69.4524
		171.466	30.6762		169.483	40.934		169.492	48.1339		171.401	54.6259		169.797	61.8235		169.726	69.5223
		171.796	30.6462		169.813	40.893		169.835	48.1468		171.732	54.6504		170.13	61.8467		170.056	69.4892
		172.128	30.6113		170.144	40.9842		170.166	48.1983		172.061	54.6627		170.464	61.9088		170.387	69.5811
		172.462	30.6512		170.474	40.9933		170.496	48.2026		172.395	54.7076		170.807	61.9049		170.717	69.5407
		172.795	30.6412		170.807	40.9431		170.828	48.2585		172.729	54.7689		171.138	61.9282		171.052	69.6583
		173.129	30.6213		171.141	40.9796		171.16	48.2628		173.062	54.8343		171.469	62.0173		171.386	69.7465
		173.463	30.6811		171.475	41.0343		171.494	48.3658		173.396	54.8057		171.8	62.0212		171.714	69.7134
		173.796	30.6762		171.809	41.1162		171.828	48.3315		173.73	54.8506		172.127	62.1296		172.048	69.7685
		174.203	30.6462		172.143	41.1299		172.161	48.4173		174.064	54.8506		172.461	62.1218		172.382	69.7759
		174.538	30.5813		172.477	41.139		172.495	48.4259		174.399	54.8996		172.791	62.1451		172.716	69.8493
		174.868	30.6013		172.813	41.1936		172.829	48.4173		174.739	54.9974		173.122	62.1876		173.05	69.9264
		175.199	30.6362		173.151	41.2664		173.173	48.4044		175.069	55.0178		173.453	62.2882		173.394	69.8933
		175.531	30.6213		173.482	41.2391		173.503	48.4344		175.4	55.0056		173.784	62.234		173.724	69.8787
		175.865	30.6512		173.812	41.2436		173.834	48.4173		175.734	55.0056		174.114	62.292		174.054	69.886
		176.199	30.6013		174.143	41.2573		174.164	48.4902		176.067	55.0464		174.444	62.3693		174.385	69.9264
		176.532	30.6213		174.477	41.2436		174.498	48.4687		176.401	55.083		174.775	62.3114		174.718	69.9484
		176.866	30.6911		174.811	41.2755		174.831	48.4859		176.736	55.083		175.107	62.3771		175.052	70.0217
		177.201	30.6213		175.144	41.28		175.165	48.5116		177.07	55.136		175.44	62.4157		175.386	69.985
		177.569	30.6811		175.478	41.2755		175.499	48.5716		177.404	55.193		175.773	62.4775		175.719	70.018
		177.908	30.6662		175.812	41.2937		175.833	48.6316		177.748	55.2256		176.107	62.5161		176.054	69.9777
		178.239	30.6861		176.156	41.3664		176.174	48.7985		178.073	55.2215		176.441	62.5161		176.387	69.9814
		178.569	30.6762		176.487	41.3709		176.51	48.7172		178.404	55.2866		176.775	62.5315		176.73	69.9594
		178.901	30.7609		176.821	41.4072		176.84	48.7043		178.734	55.3314		177.108	62.6087		177.061	70.1097
		179.234	30.6961		177.149	41.4254		177.171	48.7942		179.067	55.3192		177.452	62.6048		177.392	70.0584
		179.568	30.7709		177.481	41.5252		177.502	48.7771		179.4	55.3273		177.783	62.6781		177.722	70.1463
		179.902	30.731		177.815	41.4572		177.832	48.8284		179.735	55.368		178.114	62.7629		178.056	70.0987
		180.236	30.731		178.149	41.4799		178.163	48.8027		180.068	55.3842		178.444	62.7398		178.39	70.1463
		180.569	30.751		178.482	41.5389		178.493	48.8027		180.401	55.4655		178.779	62.7475		178.723	70.1829
		180.905	30.6861		178.816	41.5162		178.829	48.9096		180.735	55.4452		179.114	62.7205		179.057	70.1902
		181.245	30.8108		179.149	41.5343		179.154	48.9096		181.071	55.567		179.445	62.7899		179.391	70.1829
		181.575	30.8008		179.493	41.5343		179.484	48.901		181.41	55.6036		179.779	62.8053		179.721	70.15
		181.908	30.8357		179.824	41.5887		179.815	48.8968		181.741	55.5508		180.113	62.8323		180.065	70.2232
		182.239	30.741		180.159	41.5525		180.146	48.9352		182.072	55.5995		180.446	62.8669		180.396	70.1756
		182.572	30.7161		180.484	41.5887		180.476	48.9651		182.404	55.5995		180.79	62.9324		180.726	70.2378
		182.906	30.731		180.818	41.5978		180.806	48.9993		182.738	55.5914		181.121	62.9554		181.057	70.2708
		183.24	30.7111		181.151	41.625		181.14	49.0164		183.071	55.6523		181.452	62.9516		181.39	70.3001
		183.573	30.7011		181.485	41.6794		181.474	49.0548		183.405	55.6847		181.782	62.9939		181.724	70.3476
		183.907	30.741		181.819	41.6295		181.807	49.0078		183.739	55.6807		182.117	62.9824		182.057	70.344
		184.242	30.7709		182.153	41.7428		182.141	49.059		184.073	55.701		182.45	62.9747		182.391	70.4244
		184.582	30.7111		182.486	41.7473		182.476	49.0548		184.417	55.7131		182.784	63.0362		182.725	70.4975
		184.912	30.7609		182.83	41.7564		182.809	49.1017		184.748	55.7537		183.117	63.0016		183.059	70.4975
		185.243	30.8257		183.161	41.8062		183.153	49.1145		185.078	55.8752		183.45	63.0131		183.403	70.4573
		185.576	30.7908		183.491	41.8017		183.483	49.1572		185.409	55.8631		183.792	63.117		183.726	70.4573
		185.909	30.8357		183.822	41.8062		183.815	49.2041		185.743	55.8388		184.128	63.14		184.056	70.4646
		186.243	30.8157		184.155	41.8831		184.144	49.2254		186.076	55.8914		184.458	63.1938		184.386	70.5085
		186.577	30.8656		184.488	41.9102		184.477	49.2168		186.413	55.9481		184.79	63.3743		184.724	70.4975
		186.911	30.8407		184.822	41.9012		184.811	49.2552		186.744	55.94		185.121	63.2745		185.061	70.6181
		187.244	30.9601		185.156	41.8967		185.145	49.2722		187.078	55.9846		185.461	63.2437		185.388	70.713
		187.581	30.9104		185.489	41.8921		185.478	49.3234		187.412	55.9967		185.788	63.2629		185.722	70.7859
		187.919	30.8705		185.823	41.9509		185.812	49.3106		187.756	55.9886		186.122	63.2437		186.055	70.8844
		188.249	30.9353		186.169	41.9916		186.146	49.3872		188.087	56.0331		186.455	63.2706		186.389	70.8625
		188.58	30.8755		186.497	41.9645		186.49	49.3532		188.417	56.0897		186.789	63.2821		186.732	70.9172
		188.913	30.9502		186.828	41.9419		186.821	49.4893		188.748	56.1544		187.124	63.3282		187.063	70.8917
		189.247	30.9303		187.166	41.9645		187.151	49.4426		189.082	56.1544		187.467	63.3781		187.393	70.9245
		189.581	30.8805		187.492	42.0278		187.482	49.4723		189.416	56.211		187.797	63.4663		187.724	70.9463
		189.914	30.9104		187.826	41.9419		187.816	49.5659		189.749	56.1746		188.128	63.52		188.058	71.001
		190.248	30.9104		188.16	42.0323		188.148	49.5659		190.083	56.2433		188.458	63.497		188.391	70.99
		190.582	30.8257		188.493	42.0187		188.482	49.5871		190.417	56.3039		188.792	63.5238		188.724	70.9682
		190.915	30.8954		188.827	42.0413		188.816	49.5361		190.751	56.3322		189.117	63.6004		189.058	70.9318
		191.253	30.9153		189.161	42.0142		189.15	49.5786		191.095	56.3927		189.45	63.6119		189.392	70.9135
		191.584	30.8855		189.505	42.0006		189.484	49.6339		191.425	56.4371		189.784	63.566		189.726	70.9062
		191.914	30.9353		189.836	42.0142		189.828	49.5956		191.756	56.5298		190.118	63.6923		190.07	70.9026
		192.247	30.8705		190.166	42.1045		190.158	49.6254		192.088	56.5016		190.452	63.7076		190.4	70.99
		192.581	30.8905		190.497	42.0458		190.488	49.6296		192.42	56.5137		190.795	63.7		190.731	70.9864
		192.915	30.985		190.83	42.0684		190.819	49.6424		192.754	56.4815		191.126	63.7306		191.061	70.9573
		193.249	30.98		191.168	42.1316		191.152	49.6551		193.088	56.4371		191.456	63.8071		191.395	71.0192
		193.582	31.0696		191.498	42.2128		191.486	49.6381		193.421	56.4694		191.788	63.7536		191.729	71.1066
		193.916	31.0845		191.832	42.1722		191.82	49.7103		193.755	56.4976		192.121	63.811		192.063	71.0665
		194.26	31.0745		192.165	42.2264		192.154	49.7867		194.137	56.5379		192.455	63.8301		192.401	71.0629
		194.59	31.0696		192.499	42.2173		192.488	49.8164		194.466	56.55		192.789	63.8836		192.73	71.0738
		194.921	30.9353		192.843	42.2534		192.821	49.8631		194.797	56.5701		193.123	63.9142		193.064	71.1575
		195.251	30.8905		193.173	42.2534		193.164	49.8758		195.127	56.6185		193.457	63.9295		193.407	71.1648
		195.585	30.9502		193.503	42.2715		193.495	49.8461		195.458	56.6547		193.791	63.9448		193.738	71.1975
		195.919	30.995		193.834	42.285		193.817	49.9097		195.792	56.6789		194.134	63.9792		194.069	71.2557
		196.252	30.9104		194.168	42.3481		194.147	50.0665		196.126	56.6829		194.465	64.0059		194.399	71.2303
		196.586	30.9999		194.501	42.3841		194.481	49.9775		196.459	56.7433		194.796	64.0212		194.731	71.2993
		196.92	31.0198		194.835	42.4877		194.816	50.0326		196.798	56.6749		195.128	64.067		195.065	71.2702
		197.254	31.0944		195.17	42.4562		195.149	50.0199		197.118	56.7393		195.46	64.1014		195.399	71.2303
		197.597	30.995		195.502	42.3886		195.482	50.058		197.452	56.8479		195.795	64.0899		195.731	71.2084
		197.928	30.9999		195.836	42.5102		195.816	50.0453		197.796	56.8439		196.128	64.1548		196.066	71.1502
		198.259	30.9502		196.18	42.4922		196.15	50.0792		198.126	56.8117		196.462	64.212		196.399	71.1684
		198.596	30.99		196.51	42.4517		196.493	50.1342		198.457	56.868		196.796	64.2311		196.741	71.1539
		198.923	30.9701		196.841	42.4922		196.824	50.1088		198.787	56.8961		197.126	64.2692		197.071	71.1902
		199.256	31.0795		197.171	42.5012		197.154	50.113		199.121	56.9122		197.47	64.3264		197.401	71.2666
		199.59	31.0397		197.505	42.5776		197.485	50.1638		199.455	56.9725		197.8	64.3188		197.733	71.303
		199.924	31.0646		197.839	42.5192		197.816	50.1807		199.789	56.9564		198.131	64.3836		198.066	71.3102
		200.257	31.0298		198.171	42.681		198.149	50.223		200.123	57.0167		198.462	64.3683		198.4	71.2812
		200.592	31.0646		198.505	42.5956		198.483	50.2315		200.456	57.0408		198.796	64.414		198.733	71.4011
		200.935	31.0397		198.855	42.6046		198.817	50.2949		200.79	57.1371		199.13	64.4559		199.067	71.4047
		201.265	31.0248		199.186	42.6046		199.15	50.3076		201.134	57.1251		199.464	64.4369		199.419	71.4665
		201.596	31.154		199.517	42.6001		199.485	50.3414		201.464	57.2294		199.799	64.4902		199.747	71.5209
		201.926	31.0994		199.847	42.6091		199.827	50.316		201.795	57.2575		200.139	64.5054		200.078	71.5499
		202.26	31.0696		200.177	42.6001		200.158	50.3245		202.125	57.2334		200.465	64.6005		200.408	71.5645
		202.594	31.0845		200.507	42.6181		200.488	50.3118		202.46	57.3016		200.809	64.5359		200.738	71.5499
		202.927	31.1242		200.841	42.6765		200.819	50.3245		202.794	57.3016		201.139	64.6005		201.069	71.5463
		203.261	31.0845		201.175	42.6541		201.154	50.4216		203.127	57.3096		201.469	64.6918		201.403	71.5354
		203.595	31.1192		201.508	42.7035		201.487	50.4428		203.461	57.3376		201.808	64.631		201.737	71.5645
		203.928	31.0745		201.842	42.7215		201.82	50.5018		203.796	57.3817		202.185	64.7298		202.075	71.5935
		204.272	31.1192		202.176	42.7125		202.153	50.5609		204.129	57.3697		202.525	64.6614		202.404	71.6515
		204.603	31.0745		202.509	42.8202		202.491	50.6284		204.471	57.4298		202.855	64.6918		202.741	71.6805
		204.933	31.2186		202.853	42.7664		202.821	50.5989		204.802	57.4338		203.186	64.745		203.072	71.7313
		205.264	31.1292		203.184	42.8202		203.165	50.6368		205.132	57.4418		203.516	64.707		203.415	71.8146
		205.597	31.1491		203.514	42.8427		203.495	50.5862		205.463	57.4338		203.847	64.7602		203.745	71.8581
		205.931	31.1192		203.844	42.8427		203.825	50.7169		205.798	57.4818		204.177	64.7868		204.076	71.8762
		206.267	31.159		204.175	42.8337		204.156	50.6663		206.131	57.4858		204.508	64.859		204.407	71.9088
		206.598	31.159		204.508	42.8023		204.49	50.6621		206.466	57.5258		204.839	64.9007		204.741	71.9522
		206.932	31.0994		204.842	42.8158		204.827	50.7127		206.8	57.5418		205.171	64.8855		205.074	71.9667
		207.266	31.0845		205.176	42.8472		205.157	50.6916		207.133	57.5738		205.505	64.9197		205.413	71.9522
		207.61	31.1242		205.51	42.8427		205.492	50.7464		207.467	57.5938		205.838	64.9273		205.743	71.9739
		207.934	31.164		205.844	42.8158		205.825	50.8306		207.81	57.6378		206.172	65.0221		206.075	71.9088
		208.264	31.1938		206.187	42.8472		206.159	50.8516		208.141	57.6658		206.506	65.0373		206.409	71.8653
		208.594	31.2086		206.518	42.892		206.83	50.9105		208.471	57.6738		206.839	65.0146		206.753	71.8617
		208.928	31.2533		206.848	42.9234		207.161	50.9568		208.803	57.6098		207.173	65.0677		207.083	71.8074
		209.262	31.2335		207.179	42.9369		207.492	50.9484		209.132	57.7098		207.516	65.0677		207.413	71.8364
		209.598	31.1987		207.513	42.9862		207.834	51.0114		209.466	57.6738		207.847	65.1018		207.745	71.8291
		209.929	31.2037		207.846	42.9503		208.165	50.9988		209.799	57.7297		208.177	65.1359		208.078	71.8146
		210.263	31.1888		208.18	42.9996		208.516	51.0744		210.137	57.7657		208.509	65.1624		208.412	71.8943
		210.597	31.2285		208.514	43.031		208.846	51.066		210.467	57.7777		208.843	65.2155		208.746	72.0173
		210.94	31.2086		208.848	42.9862		209.177	51.1123		210.801	57.8056		209.176	65.2079		209.08	72.0318
		211.271	31.2434		209.174	43.022		209.507	51.0702		211.144	57.8256		209.51	65.2458		209.413	72.0788
		211.589	31.2335		209.517	42.9952		209.838	51.0576		211.475	57.8575		209.844	65.329		209.747	72.0173
		211.931	31.2434		209.848	43.1071		210.168	51.1039		211.806	57.8735		210.179	65.295		210.09	72.0608
		212.264	31.1938		210.177	43.1206		210.498	51.066		212.137	57.9892		210.512	65.3177		210.42	72.1475
		212.598	31.2632		210.509	43.125		210.833	51.0618		212.47	57.9573		210.855	65.3745		210.751	72.1728
		212.932	31.2285		210.842	43.143		211.163	51.1542		212.805	57.9732		211.185	65.3896		211.082	72.2162
		213.266	31.1789		211.175	43.1698		211.497	51.1416		213.137	57.9892		211.516	65.3782		211.416	72.2162
		213.601	31.1491		211.509	43.2011		211.83	51.1752		213.47	58.0729		211.847	65.4501		211.75	72.2162
		213.933	31.2086		211.842	43.1877		212.164	51.1668		213.804	58.0809		212.182	65.4652		212.083	72.2126
		214.277	31.1938		212.176	43.1832		212.498	51.1836		214.138	58.1367		212.515	65.5068		212.418	72.274
		214.607	31.1838		212.509	43.1922		212.831	51.2634		214.481	58.1606		212.85	65.4993		212.752	72.2559
		214.937	31.2186		212.853	43.2369		213.175	51.2634		214.812	58.1167		213.183	65.5295		213.085	72.2415
		215.268	31.1789		213.183	43.2459		213.505	51.343		215.143	58.1247		213.518	65.5597		213.428	72.2921
		215.602	31.1739		213.514	43.2727		213.836	51.2801		215.474	58.1526		213.853	65.6315		213.759	72.3534
		215.936	31.2037		213.844	43.2995		214.167	51.2592		215.807	58.288		214.194	65.673		214.089	72.3968
		216.269	31.154		214.178	43.3085		214.5	51.3556		216.142	58.2283		214.525	65.6806		214.421	72.4184
		216.603	31.159		214.512	43.3576		214.834	51.3556		216.475	58.3635		214.856	65.741		214.754	72.4509
		216.938	31.1491		214.847	43.3665		215.168	51.3975		216.809	58.3158		215.187	65.6844		215.088	72.4653
		217.271	31.1739		215.179	43.38		215.501	51.364		217.143	58.4152		215.521	65.6806		215.423	72.5482
		217.614	31.2781		215.516	43.4023		215.835	51.431		217.477	58.4709		215.855	65.6806		215.755	72.5591
		217.942	31.298		215.847	43.4202		216.169	51.4687		217.82	58.4152		216.198	65.6693		216.089	72.5879
		218.272	31.2484		216.189	43.4068		216.512	51.4939		218.151	58.4311		216.523	65.6919		216.422	72.5482
		218.603	31.2831		216.519	43.438		216.843	51.4646		218.481	58.4748		216.857	65.7448		216.765	72.5663
		218.937	31.2781		216.855	43.4603		217.173	51.5064		218.812	58.4748		217.191	65.7372		217.096	72.6708
		219.27	31.2682		217.181	43.4827		217.504	51.4981		219.147	58.5344		217.533	65.8051		217.426	72.6636
		219.604	31.298		217.514	43.438		217.838	51.5567		219.481	58.5066		217.864	65.8051		217.752	72.7068
		219.937	31.2384		217.848	43.4782		218.171	51.565		219.814	58.5503		218.188	65.8655		218.087	72.7464
		220.271	31.3575		218.181	43.4916		218.506	51.5818		220.147	58.6377		218.521	65.8768		218.42	72.7788
		220.605	31.288		218.515	43.5362		218.84	51.7198		220.482	58.6972		218.854	65.8806		218.754	72.7572
		220.949	31.3426		218.849	43.5496		219.177	51.6236		220.815	58.7289		219.188	65.9069		219.092	72.8364
		221.279	31.3476		219.182	43.5362		219.507	51.7449		221.159	58.6932		219.522	65.9296		219.421	72.9551
		221.61	31.3327		219.526	43.6031		219.85	51.7156		221.489	58.7924		219.856	66.0049		219.756	72.9803
		221.94	31.3575		219.857	43.6165		220.181	51.7323		221.82	58.7765		220.19	66.0087		220.098	72.9407
		222.274	31.3773		220.186	43.5897		220.511	51.7449		222.151	58.7567		220.524	66.0689		220.429	73.027
		222.607	31.4913		220.517	43.6522		220.842	51.749		222.485	58.7725		220.866	66.0689		220.759	73.0773
		222.941	31.3823		220.851	43.6655		221.176	51.7992		222.819	58.7448		221.197	66.0689		221.091	73.0809
		223.275	31.3376		221.185	43.7234		221.51	51.8284		223.153	58.725		221.528	66.1442		221.424	73.0773
		223.609	31.3327		221.518	43.6432		221.845	51.866		223.487	58.7844		221.86	66.148		221.757	73.1599
		223.943	31.3376		221.852	43.7056		222.178	51.8493		223.821	58.8241		222.193	66.1969		222.091	73.1743
		224.286	31.293		222.186	43.7101		222.512	51.9662		224.139	58.8677		222.527	66.1367		222.425	73.2066
		224.616	31.2632		222.52	43.7368		222.845	51.937		224.463	58.8241		222.86	66.1631		222.759	73.2174
		224.947	31.3724		222.863	43.7546		223.188	51.9245		224.793	58.9231		223.194	66.2458		223.092	73.2389
		225.277	31.293		223.194	43.7813		223.518	52.0121		225.124	58.8756		223.528	66.2458		223.435	73.2963
		225.612	31.3773		223.524	43.8704		223.849	51.9411		225.455	58.8677		223.862	66.2609		223.765	73.3537
		225.943	31.3575		223.855	43.8926		224.18	51.9829		225.789	58.8716		224.204	66.3436		224.096	73.3752
		226.277	31.3525		224.188	43.8392		224.514	52.0454		226.123	58.9509		224.535	66.2571		224.427	73.3931
		226.611	31.3525		224.522	43.8526		224.848	52.0496		226.457	58.9231		224.865	66.2872		224.758	73.429
		226.945	31.3525		224.856	43.8526		225.181	52.0871		226.79	58.935		225.198	66.3173		225.092	73.4971
		227.279	31.3773		225.187	43.9015		225.515	52.083		227.124	58.9548		225.531	66.3548		225.426	73.4648
		227.622	31.3823		225.521	43.9593		225.849	52.0996		227.458	58.9469		225.865	66.3849		225.76	73.4863
		228.283	31.3426		225.856	43.8793		226.183	52.1288		227.801	59.0379		226.208	66.5501		226.093	73.4935
		228.614	31.4368		226.198	43.8882		226.526	52.1663		228.131	59.0182		226.533	66.5539		226.428	73.5544
		228.947	31.4417		226.528	43.8793		226.862	52.1288		228.461	59.034		226.867	66.5614		226.77	73.5186
		229.281	31.3426		226.858	43.8214		227.187	52.1788		228.792	59.1052		227.201	66.6027		227.1	73.5042
		229.615	31.3674		227.188	43.8926		227.522	52.1954		229.127	59.1289		227.543	66.6214		227.43	73.5365
		229.948	31.3575		227.522	43.8793		227.848	52.2288		229.46	59.1961		227.874	66.6289		227.766	73.5938
		230.282	31.288		227.856	43.9371		228.182	52.287		229.795	59.1685		228.201	66.6777		228.096	73.6081
		230.616	31.2682		228.189	43.9682		228.515	52.2413		230.128	59.2357		228.533	66.6177		228.429	73.6153
		230.96	31.3922		228.523	43.9682		228.849	52.3079		230.462	59.3107		228.867	66.6627		228.763	73.6439
		231.29	31.3178		228.884	44.0127		229.183	52.2829		230.796	59.3068		229.201	66.6552		229.097	73.694
		231.621	31.3971		229.203	44.0438		229.517	52.3287		231.139	59.2554		229.535	66.5914		229.464	73.6833
		231.951	31.4219		229.533	44.0571		229.86	52.3578		231.47	59.3107		229.869	66.6477		229.809	73.6904
		232.285	31.3872		229.864	44.0882		230.19	52.3162		231.801	59.2989		230.203	66.6177		230.14	73.6904
		232.619	31.4368		230.196	44.0704		230.521	52.3411		232.132	59.3542		230.537	66.6327		230.47	73.7119
		232.953	31.3624		230.526	44.1237		230.848	52.3827		232.466	59.3305		230.879	66.7077		230.801	73.7441
		233.287	31.4814		230.86	44.1282		231.181	52.4659		232.801	59.366		231.209	66.7039		231.133	73.8192
		233.62	31.4665		231.193	44.1859		231.519	52.47		233.128	59.3463		231.54	66.7452		231.467	73.8121
		233.955	31.5012		231.527	44.1592		231.849	52.4243		233.461	59.3739		231.872	66.7452		231.807	73.7906
		234.297	31.4566		231.861	44.1992		232.183	52.4576		233.795	59.3976		232.221	66.7452		232.139	73.8371
		234.627	31.407		232.194	44.2347		232.517	52.4285		234.129	59.4607		232.565	66.7489		232.469	73.905
		234.958	31.417		232.528	44.2746		232.85	52.4908		234.472	59.4686		232.896	66.7864		232.802	73.8979
		235.289	31.4318		232.871	44.2657		233.194	52.4742		234.802	59.5199		233.227	66.7714		233.136	73.955
		235.622	31.3971		233.202	44.3411		233.524	52.47		235.133	59.5081		233.557	66.8051		233.479	73.9693
		235.955	31.4417		233.532	44.3145		233.86	52.47		235.465	59.5514		233.887	66.8763		233.809	73.9943
		236.289	31.4368		233.864	44.3322		234.185	52.5573		235.798	59.5357		234.218	66.8538		234.14	74.0372
		236.622	31.4318		234.197	44.4031		234.519	52.6154		236.131	59.6342		234.549	66.8763		234.471	74.005
		236.956	31.3872		234.53	44.2879		234.853	52.6735		236.466	59.6106		234.879	66.8987		234.805	73.9943
		237.29	31.4368		234.864	44.3632		235.187	52.686		236.799	59.6303		235.212	66.8987		235.139	74.0336
		237.633	31.4962		235.198	44.2613		235.521	52.6984		237.133	59.6145		235.545	66.9249		235.473	74.0122
		237.963	31.4962		235.533	44.279		235.855	52.715		237.467	59.6697		235.88	66.9586		235.811	74.0622
		238.294	31.4714		235.865	44.3677		236.188	52.6445		237.81	59.7051		236.213	66.9923		236.146	74.187
		238.625	31.5012		236.208	44.3854		236.531	52.632		238.141	59.7209		236.547	67.0185		236.474	74.1193
		238.958	31.4665		236.539	44.3588		236.862	52.715		238.471	59.7091		236.881	67.0447		236.816	74.0943
		239.292	31.4467		236.869	44.4253		237.193	52.7067		238.812	59.7681		237.215	67.0746		237.147	74.1086
		239.625	31.4615		237.201	44.443		237.524	52.7814		239.137	59.7799		237.557	67.1232		237.477	74.1728
		239.954	31.4665		237.534	44.474		237.849	52.8021		239.471	59.7917		237.888	67.1195		237.809	74.2477
		240.288	31.4714		237.868	44.474		238.179	52.8145		239.805	59.839		238.219	67.1606		238.142	74.2798
		240.622	31.4913		238.202	44.5227		238.51	52.827		240.138	59.8822		238.55	67.2054		238.476	74.2191
		240.966	31.3773		238.536	44.5094		238.84	52.827		240.473	59.8822		238.889	67.2577		238.81	74.294
		241.296	31.4764		238.869	44.5758		239.171	52.856		240.808	59.9648		239.218	67.2764		239.144	74.3297
		241.626	31.3724		239.2	44.5536		239.501	52.8643		241.146	59.9176		239.552	67.3436		239.478	74.3582
		241.958	31.407		239.543	44.5625		239.832	52.8311		241.477	59.9255		239.886	67.4033		239.812	74.3439
		242.291	31.4318		239.873	44.6067		240.162	52.8974		241.807	59.9412		240.22	67.4369		240.154	74.3831
		242.624	31.4318		240.204	44.62		240.493	52.914		242.137	59.9648		240.554	67.4183		240.485	74.4152

## Sheet: Figure 4 B
The temperature difference of Different concentrations of CuS@BSA-NB2 NPs under 808 nm
	0 μg/mL				12.5 μg/mL			25 μg/mL			50 μg/mL			100 μg/mL			200 μg/mL
	relative time/s	ΔT/℃			relative time/s	ΔT/℃		relative time/s	ΔT/℃		relative time/s	ΔT/℃		relative time/s	ΔT/℃		relative time/s	ΔT/℃
	0	0			0	0		0	0		0	0		0	0		0	0
	0.334	0.0460911			0.33	-0.0152779		0.331	-0.346278		0.334	-0.680278		0.334	-1.01428		0.343	-1.35728
	0.668	0.0102444			0.661	-0.0662212		0.657	-0.723221		0.668	-1.39122		0.668	-2.05922		0.673	-2.73222
	1.013	-0.0666103			0.995	0.03055		0.988	-0.95745		1.002	-1.95945		1.011	-2.97045		1.004	-3.97445
	1.343	-0.0666103			1.328	-0.0356522		1.322	-1.35765		1.346	-2.70365		1.336	-4.03965		1.336	-5.37565
	1.674	0			1.661	0.0254574		1.657	-1.63154		1.677	-3.30854		1.667	-4.97554		1.669	-6.64454
	2.004	-0.040987			1.995	0.0712681		1.99	-1.91873		2.007	-3.92573		1.999	-5.92473		2.003	-7.92773
	2.337	-0.0102444			2.33	-0.00509262		2.324	-2.32909		2.34	-4.66909		2.332	-7.00109		2.337	-9.33809
	2.67	-0.0717373			2.663	0.0458202		2.657	-2.61118		2.672	-5.28318		2.666	-7.94918		2.671	-10.6202
	3.004	-0.0717373			3.007	0.03055		2.991	-2.96045		3.006	-5.96645		3.001	-8.96745		3.005	-11.9724
	3.338	-0.0666103			3.338	0.0254574		3.334	-3.30854		3.34	-6.64854		3.334	-9.98254		3.339	-13.3215
	3.672	-0.035862			3.668	0.147575		3.665	-3.51742		3.674	-7.19142		3.668	-10.8594		3.681	-14.5404
	4.006	-0.0973682			3.998	0.132318		3.995	-3.86268		4.008	-7.87068		4.002	-11.8727		4.012	-15.8847
	4.408	-0.0563602			4.332	0.101797		4.326	-4.2242		4.342	-8.5662		4.345	-12.9112		4.346	-17.2572
	4.747	-0.123007			4.665	0.117058		4.66	-4.54294		4.685	-9.22794		4.675	-13.9029		4.675	-18.5779
	5.078	-0.0973682			5.002	0.157745		4.994	-4.83625		5.016	-9.85225		5.006	-14.8583		5.009	-19.8673
	5.408	-0.0461102			5.333	0.137403		5.328	-5.1906		5.346	-10.5366		5.339	-15.8756		5.342	-21.2176
	5.742	-0.128136			5.667	0.259394		5.661	-5.40161		5.678	-11.0796		5.671	-16.7506		5.676	-22.4266
	6.075	-0.0973682			6	0.305103		5.995	-5.6899		6.012	-11.7019		6.005	-17.7069		6.018	-23.7249
	6.409	-0.112751			6.344	0.269552		6.329	-6.05945		6.345	-12.4044		6.338	-18.7424		6.344	-25.0864
	6.744	-0.123007			6.675	0.269552		6.673	-6.40345		6.679	-13.0824		6.672	-19.7544		6.678	-26.4324
	7.078	-0.117878			7.005	0.264473		7.003	-6.73853		7.004	-13.7425		7.005	-20.7475		7.021	-27.7685
	7.411	-0.0717373			7.335	0.497889		7.334	-6.83611		7.337	-14.1731		7.339	-21.5121		7.351	-28.8631
	7.749	-0.035862			7.669	0.492819		7.665	-7.17218		7.671	-14.8432		7.701	-22.5442		7.681	-30.2252
	8.087	-0.040987			8.003	0.543497		7.998	-7.4545		8.014	-15.4685		8.045	-23.5135		8.013	-31.5265
	8.417	0.138214			8.344	0.604279		8.333	-7.72872		8.345	-16.0737		8.376	-24.4497		8.347	-32.7967
	8.747	0.0307293			8.67	0.614407		8.667	-8.05259		8.675	-16.7276		8.713	-25.4406		8.681	-34.1216
	9.08	0.0563297			9.003	0.715624		9	-8.28438		9.008	-17.2924		9.042	-26.3344		9.015	-35.3494
	9.414	0.0921612			9.337	0.705505		9.334	-8.62849		9.34	-17.9685		9.376	-27.3445		9.349	-36.6935
	9.748	0.0716877			9.681	0.710566		9.668	-8.95743		9.674	-18.6314		9.71	-28.3414		9.681	-38.0224
	10.081	0.0921612			10.011	0.720682		10.011	-9.29032		10.008	-19.2983		10.049	-29.3473		10.015	-39.3623
	10.415	0.0819263			10.341	0.72574		10.342	-9.61626		10.342	-19.9583		10.378	-30.3363		10.357	-40.6933
	10.749	0			10.672	0.720682		10.673	-9.95232		10.676	-20.6283		10.712	-31.3403		10.688	-42.0283
	11.085	0.076807			11.006	0.826853		11.004	-10.1771		11.015	-21.1921		11.054	-32.2461		11.025	-43.2711
	11.424	0.0102444			11.341	0.872324		11.337	-10.4647		11.352	-21.8167		11.385	-33.2017		11.355	-44.5567
	11.754	0.0563297			11.674	0.83696		11.671	-10.834		11.683	-22.517		11.718	-34.235		11.681	-45.916
	12.085	0.0563297			12.008	0.917774		12.004	-11.0862		12.014	-23.1002		12.052	-35.1522		12.015	-47.1672
	12.418	0.127981			12.341	0.877375		12.338	-11.4606		12.345	-23.8056		12.381	-36.1866		12.357	-48.5436
	12.752	0.122866			12.675	0.927872		12.673	-11.7451		12.679	-24.4241		12.715	-37.1391		12.688	-49.8271
	13.086	0.112631			13.011	0.93292		13.008	-12.0751		13.013	-25.0881		13.049	-38.1371		13.021	-51.1581
	13.42	0.14333			13.341	1.07922		13.35	-12.2708		13.348	-25.6188		13.387	-39.0058		13.351	-52.3568
	13.758	0.112631			13.672	1.02375		13.681	-12.6572		13.683	-26.3402		13.717	-40.0572		13.693	-53.7502
	14.077	0.0972805			14.004	1.12963		14.012	-12.8824		14.03	-26.9124		14.051	-40.9634		14.024	-54.9874
	14.421	0.199583			14.337	1.16489		14.343	-13.1781		14.361	-27.5391		14.393	-41.9321		14.355	-56.2871
	14.751	0.112631			14.67	1.27063		14.676	-13.4054		14.691	-28.0964		14.723	-42.8194		14.691	-57.5104
	15.082	0.102398			15.004	1.2656		15.011	-13.7454		15.022	-28.7674		15.054	-43.8214		15.02	-58.8414
	15.412	0.117748			15.338	1.35112		15.344	-13.9929		15.353	-29.3459		15.382	-44.7279		15.354	-60.0819
	15.745	0.112631			15.672	1.35615		15.678	-14.3219		15.684	-30.0059		15.716	-45.7219		15.688	-61.4099
	16.079	0.133097			16.006	1.33603		16.012	-14.676		16.026	-30.702		16.05	-46.752		16.023	-62.775
	16.413	0.107515			16.349	1.4014		16.345	-14.9436		16.352	-31.2956		16.389	-47.6846		16.356	-64.0406
	16.747	0.2507			16.68	1.43658		16.689	-15.2524		16.686	-31.9384		16.718	-48.6564		16.69	-65.3464
	17.081	0.296682			17.01	1.43155		17.019	-15.5874		17.02	-32.6074		17.052	-49.6594		17.033	-66.6924
	17.415	0.2507			17.341	1.46672		17.349	-15.8823		17.354	-33.2363		17.459	-50.6953		17.363	-68.0583
	17.75	0.266029			17.674	1.47677		17.68	-16.2032		17.688	-33.8912		17.794	-51.6852		17.695	-69.3802
	18.089	0.327326			18.008	1.54707		18.013	-16.4659		18.026	-34.4919		18.125	-52.6169		18.031	-70.6479
	18.42	0.327326			18.341	1.53201		18.355	-16.823		18.357	-35.18		18.455	-53.635		18.36	-71.995
	18.751	0.291574			18.662	1.54205		18.68	-17.138		18.688	-35.826		18.788	-54.614		18.694	-73.308
	19.084	0.271139			18.992	1.60729		19.014	-17.4067		19.02	-36.4267		19.12	-55.5467		19.028	-74.5747
	19.418	0.235367			19.323	1.63237		19.348	-17.7156		19.353	-37.0686		19.454	-56.5226		19.35	-75.8726
	19.752	0.204697			19.653	1.72262		19.68	-17.9574		19.688	-37.6454		19.787	-57.4324		19.678	-77.1104
	20.085	0.240479			19.983	1.72763		20.024	-18.2964		20.021	-38.3174		20.122	-58.4394		20.008	-78.4474
	20.419	0.306898			20.314	1.73264		20.354	-18.6214		20.355	-38.9764		20.455	-59.4314		20.35	-79.7814
	20.752	0.332434			20.644	1.8178		20.687	-18.8692		20.689	-39.5582		20.791	-60.3492		20.669	-81.0182
	21.096	0.2507			20.978	1.78775		21.016	-19.2282		21.024	-40.2522		21.129	-61.3812		20.993	-82.3742
	21.427	0.235367			21.311	1.88287		21.349	-19.4661		21.365	-40.8311		21.46	-62.2911		21.325	-83.6161
	21.757	0.291574			21.645	1.86786		21.683	-19.8151		21.697	-41.5121		21.809	-63.3211		21.664	-84.9851
	22.087	0.235367			21.979	1.93291		22.017	-20.0841		22.027	-42.1111		22.156	-64.2671		21.993	-86.2601
	22.421	0.189358			22.312	1.95291		22.35	-20.3971		22.359	-42.7561		22.484	-65.2401		22.331	-87.5711
	22.755	0.230255			22.647	2.07287		22.689	-20.6161		22.7	-43.3161		22.815	-66.1311		22.665	-88.7961
	23.088	0.199583			22.988	2.01791		23.017	-20.9991		23.026	-44.0251		23.145	-67.1701		23.002	-90.1721
	23.422	0.245588			23.319	2.09785		23.361	-21.2632		23.36	-44.6232		23.476	-68.0992		23.328	-91.4272
	23.756	0.220034			23.649	2.14279		23.686	-21.5432		23.694	-45.2372		23.806	-69.0432		23.67	-92.7132
	24.094	0.266029			23.979	2.14778		24.017	-21.8692		24.028	-45.8972		24.134	-70.0312		24.001	-94.0322
	24.433	0.363068			24.313	2.18272		24.348	-22.1653		24.362	-46.5273		24.465	-70.9923		24.331	-95.3233
	24.764	0.312006			24.646	2.2376		24.682	-22.4444		24.704	-47.1484		24.795	-71.9434		24.663	-96.6064
	25.094	0.306898			24.98	2.20767		25.016	-22.8083		25.035	-47.8433		25.126	-72.9693		24.997	-97.9663
	25.425	0.2507			25.314	2.30741		25.349	-23.0416		25.365	-48.4066		25.459	-73.8656		25.336	-99.2016
	25.758	0.306898			25.648	2.29245		25.685	-23.3925		25.697	-49.0895		25.793	-74.8825		25.665	-100.548
	26.093	0.306898			25.979	2.34728		26.017	-23.6697		26.027	-49.6967		26.127	-75.8237		25.998	-101.822
	26.426	0.388588			26.323	2.36721		26.35	-23.9828		26.361	-50.3438		26.46	-76.8038		26.332	-103.136
	26.76	0.363068			26.654	2.41702		26.692	-24.275		26.695	-50.97		26.793	-77.763		26.666	-104.429
	27.093	0.434511			26.984	2.46681		27.022	-24.5552		27.029	-51.5842		27.128	-78.7122		27.008	-105.72
	27.427	0.449816			27.315	2.47179		27.359	-24.8872		27.367	-52.2542		27.463	-79.7172		27.338	-107.055
	27.771	0.454916			27.648	2.54642		27.689	-25.1426		27.697	-52.8396		27.802	-80.6416		27.669	-108.311
	28.102	0.398796			27.982	2.49169		28.019	-25.5273		28.039	-53.5663		28.134	-81.7003		28.001	-109.701
	28.433	0.403898			28.316	2.60609		28.353	-25.7469		28.37	-54.1169		28.47	-82.5869		28.335	-110.922
	28.763	0.368172			28.65	2.63592		29.019	-26.3831		28.7	-55.0831		28.799	-83.8821		28.668	-112.55
	29.098	0.373276			28.991	2.6856		29.353	-26.6674		29.027	-55.6944		29.13	-84.8244		29.007	-113.831
	29.431	0.37838			29.318	2.69554		29.685	-26.9895		29.361	-56.3505		29.464	-85.8145		29.341	-115.155
	29.767	0.388588			29.661	2.71044		30.028	-27.3176		29.695	-57.0126		29.798	-86.8106		29.671	-116.482
	30.098	0.332434			29.99	2.81469		30.359	-27.5443		30.028	-57.5723		30.131	-87.7033		30.004	-117.707
	30.432	0.368172			30.32	2.7998		30.69	-27.8902		30.362	-58.2522		30.465	-88.7172		30.347	-119.064
	30.766	0.449816			30.651	2.85933		31.022	-28.1627		30.697	-58.8597		30.806	-89.6657		30.678	-120.344
	31.112	0.439613			30.986	2.88909		31.355	-28.4659		31.03	-59.4959		31.139	-90.6349		31.014	-121.649
	31.438	0.500811			31.319	2.82461		31.688	-28.8634		31.373	-60.2364		31.47	-91.7064		31.34	-123.046
	31.769	0.495712			31.653	2.899		32.022	-29.123		31.703	-60.826		31.8	-92.626		31.673	-124.299
	32.099	0.495712			31.986	2.94857		32.356	-29.4074		32.032	-61.4394		32.138	-93.5774		32.007	-125.584
	32.433	0.511007			32.321	2.9337		32.688	-29.7543		32.365	-62.1193		32.467	-94.5863		32.342	-126.928
	32.767	0.495712			32.654	3.02784		33.022	-29.9942		32.698	-62.6922		32.802	-95.4942		32.675	-128.169
	33.101	0.495712			32.998	2.99812		33.365	-30.3669		33.032	-63.3989		33.136	-96.5349		33.014	-129.549
	33.435	0.60273			33.328	3.02288		33.697	-30.6741		33.371	-64.0451		33.47	-97.5151		33.343	-130.858
	33.768	0.61801			33.659	3.04764		34.027	-30.9794		33.7	-64.6794		33.809	-98.4884		33.681	-132.169
	34.102	0.556879			33.989	3.11694		34.359	-31.2421		34.032	-65.2741		34.139	-99.4131		34.012	-133.425
	34.446	0.546686			34.322	3.12683		34.69	-31.5632		34.367	-65.9302		34.478	-100.408		34.343	-134.751
	34.777	0.485516			34.656	3.15157		35.024	-31.8724		34.709	-66.5814		34.809	-101.39		34.68	-136.07
	35.107	0.511007			34.99	3.18125		35.357	-32.1758		35.04	-67.2158		35.144	-102.36		35.008	-137.368
	35.439	0.521202			35.323	3.23069		35.691	-32.4603		35.371	-67.8313		35.478	-103.309		35.342	-138.651
	35.772	0.485516			35.658	3.25046		36.026	-32.7755		35.703	-68.4785		35.807	-104.286		35.676	-139.962
	36.105	0.536493			35.991	3.33938		36.359	-33.0196		36.037	-69.0566		36.141	-105.198		36.01	-141.208
	36.439	0.54159			36.334	3.35913		36.702	-33.3429		36.371	-69.7139		36.475	-106.189		36.344	-142.533
	36.773	0.536493			36.665	3.37888		37.033	-33.6541		36.706	-70.3601		36.809	-107.169		36.681	-143.85
	37.106	0.592543			36.995	3.41343		37.363	-33.9496		37.039	-70.9886		37.142	-108.131		37.019	-145.15
	37.441	0.572165			37.326	3.50715		37.694	-34.1868		37.378	-71.5648		37.483	-109.048		37.349	-146.397
	37.784	0.561974			37.659	3.48743		38.029	-34.5416		37.707	-72.2486		37.817	-110.066		37.68	-147.746
	38.115	0.638378			37.993	3.57123		38.363	-34.7918		38.045	-72.8368		38.148	-110.985		38.013	-148.998
	38.45	0.61801			38.327	3.55152		38.696	-35.1445		38.376	-73.5205		38.478	-111.998		38.347	-150.345
	38.784	0.633287			38.66	3.56137		39.03	-35.4686		38.706	-74.1746		38.811	-112.986		38.68	-151.666
	39.109	0.684195			38.994	3.65005		39.364	-35.714		39.039	-74.753		39.145	-113.898		39.014	-152.912
	39.443	0.638378			39.328	3.68451		39.698	-36.0135		39.373	-75.3865		39.48	-114.866		39.348	-154.214
	39.777	0.628195			39.672	3.63528		40.041	-36.4057		39.706	-76.1117		39.818	-115.93		39.687	-155.617
	40.111	0.694374			40.002	3.68944		40.372	-36.6826		40.04	-76.7226		40.152	-116.875		40.015	-156.89
	40.444	0.638378			40.333	3.69436		40.702	-37.0076		40.375	-77.3826		40.482	-117.865		40.358	-158.223
	40.778	0.648561			40.663	3.8026		41.033	-37.2304		40.709	-77.9394		40.825	-118.764		40.688	-159.452
	41.122	0.653652			40.996	3.81243		41.367	-37.5546		41.042	-78.5966		41.156	-119.753		41.025	-160.778
	41.453	0.735079			41.33	3.82227		41.702	-37.8797		41.384	-79.2637		41.486	-120.75		41.351	-162.101
	41.783	0.770683			41.664	3.88125		42.035	-38.1538		41.715	-79.8688		41.818	-121.687		41.681	-163.368
	42.114	0.745253			41.997	3.85668		42.37	-38.5133		42.046	-80.5593		42.15	-122.709		42.015	-164.724
	42.447	0.740166			42.331	3.9402		42.702	-38.7618		42.378	-81.1398		42.483	-123.623		42.349	-165.972
	42.782	0.735079			42.665	3.89108		43.036	-39.1449		42.712	-81.8569		42.817	-124.674		42.683	-167.357
	43.115	0.740166			43.009	3.89108		43.379	-39.4879		43.046	-82.5339		43.151	-125.685		43.018	-168.703
	43.45	0.648561			43.339	3.93038		43.71	-39.7796		43.38	-83.1596		43.486	-126.646		43.351	-169.997
	43.783	0.582354			43.669	3.95493		44.04	-40.0851		43.72	-83.8051		43.819	-127.624		43.693	-171.317
	44.117	0.643471			44	3.93529		44.371	-40.4357		44.062	-84.4977		44.16	-128.658		44.023	-172.681
	44.461	0.628195			44.335	3.99912		44.706	-40.7069		44.393	-85.0999		44.491	-129.591		44.357	-173.948
	44.791	0.643471			44.667	4.1708		45.04	-40.8692		44.724	-85.5932		44.821	-130.414		44.691	-175.105
	45.122	0.572165			44.995	4.08744		45.373	-41.2856		45.054	-86.3396		45.153	-131.493		45.021	-176.514
	45.453	0.597637			45.329	4.12668		45.707	-41.5803		45.385	-86.9653		45.487	-132.452		45.353	-177.805
	45.787	0.638378			45.663	4.161		46.041	-41.88		45.718	-87.598		45.819	-133.417		45.687	-179.104
	46.12	0.740166			45.998	4.1953		46.376	-42.1807		46.052	-88.2327		46.151	-134.384		46.021	-180.405
	46.454	0.78594			46.341	4.2149		46.717	-42.5021		46.385	-88.8871		46.485	-135.372		46.354	-181.726
	46.787	0.852022			46.671	4.33731		47.048	-42.7107		46.72	-89.4307		46.818	-136.249		46.689	-182.938
	47.121	0.821527			47.001	4.26388		47.379	-43.1151		47.053	-90.1681		47.153	-137.321		47.031	-184.352
	47.455	0.755426			47.332	4.2296		47.707	-43.4774		47.387	-90.8644		47.496	-138.36		47.361	-185.721
	47.793	0.801193			47.666	4.29326		48.041	-43.7477		47.721	-91.4687		47.827	-139.296		47.69	-186.986
	48.124	0.857103			47.999	4.28836		48.375	-44.0866		48.063	-92.1496		48.157	-140.307		48.027	-188.334
	48.454	0.765598			48.333	4.37156		48.708	-44.3364		48.394	-92.7304		48.489	-141.219		48.356	-189.575
	48.785	0.806276			48.654	4.45959		49.043	-44.5834		48.727	-93.3104		48.827	-142.137		48.69	-190.827
	49.119	0.75034			48.984	4.49869		49.376	-44.8773		49.058	-93.9353		49.155	-143.09		49.024	-192.114
	49.452	0.801193			49.315	4.47425		49.71	-45.2357		49.391	-94.6267		49.49	-144.117		49.364	-193.481
	50.11	0.791025			49.645	4.49869		50.053	-45.5543		49.724	-95.2783		49.823	-145.101		49.706	-194.807
	50.444	0.841858			49.98	4.53289		50.383	-45.8501		50.058	-95.9081		50.155	-146.063		50.037	-196.1
	50.777	0.801193			50.306	4.54266		50.714	-46.1713		50.392	-96.5633		50.489	-147.052		50.367	-197.419
	51.121	0.796108			50.636	4.54266		51.046	-46.5033		50.726	-97.2293		50.808	-148.037		50.698	-198.735
	51.451	0.877428			50.97	4.58662		51.379	-46.7924		51.061	-97.8534		51.13	-148.983		51.028	-200.011
	51.782	0.811361			51.303	4.59639		51.71	-47.1136		51.402	-98.5156		51.461	-149.977		51.36	-201.337
	52.114	0.796108			51.637	4.65008		52.043	-47.3929		51.733	-99.1259		51.861	-150.987		51.694	-202.681
	52.447	0.811361			51.971	4.62568		52.377	-47.7513		52.067	-99.8183		52.188	-152.006		52.028	-204.034
	52.78	0.862185			52.305	4.64032		52.711	-48.0707		52.396	-100.467		52.518	-152.985		52.378	-205.363
	53.114	0.821527			52.638	4.6696		53.044	-48.3744		52.73	-101.104		52.849	-153.953		52.729	-206.682
	53.448	0.882507			52.982	4.69887		53.387	-48.6881		53.06	-101.748		53.18	-154.928		53.063	-207.991
	53.784	0.867266			53.313	4.71838		53.718	-48.9996		53.394	-102.394		53.51	-155.904		53.466	-209.37
	54.116	0.796108			53.643	4.80126		54.048	-49.2467		53.728	-102.975		53.84	-156.815		53.8	-210.615
	54.459	0.780855			53.974	4.80126		54.38	-49.5787		54.067	-103.646		54.171	-157.817		54.131	-211.948
	54.789	0.841858			54.307	4.82563		54.713	-49.8874		54.396	-104.283		54.501	-158.784		54.461	-213.245
	55.12	0.836777			54.641	4.79151		55.048	-50.2565		54.738	-104.994		54.834	-159.828		54.794	-214.622
	55.451	0.816444			54.975	4.82563		55.381	-50.5554		55.065	-105.62		55.162	-160.782		55.128	-215.91
	55.785	0.841858			55.309	4.86947		55.716	-50.8465		55.396	-106.243		55.496	-161.739		55.463	-217.202
	56.118	0.841858			55.642	4.84998		56.048	-51.198		55.729	-106.927		55.83	-162.757		55.795	-218.552
	56.453	0.918064			55.973	4.9133		56.382	-51.4687		56.062	-107.531		56.164	-163.695		56.129	-219.824
	56.787	0.882507			56.317	4.9133		56.723	-51.8097		56.396	-108.206		56.498	-164.704		56.463	-221.167
	57.12	0.918064			56.647	4.9717		57.054	-52.0823		56.729	-108.811		56.832	-165.643		56.807	-222.45
	57.454	0.862185			56.978	5.04953		57.385	-52.3355		57.062	-109.397		57.166	-166.563		57.138	-223.701
	57.797	0.907906			57.309	5.10787		57.715	-52.6071		57.396	-110.003		57.51	-167.513		57.473	-224.986
	58.128	0.923141			57.642	5.17104		58.035	-52.864		57.729	-110.593		57.843	-168.436		57.803	-226.239
	58.459	0.892668			57.976	5.18075		58.358	-53.1773		58.071	-111.248		58.176	-169.424		58.133	-227.557
	58.79	0.98914			58.31	5.14674		58.707	-53.5603		58.401	-111.961		58.509	-170.47		58.466	-228.936
	59.123	0.938375			58.643	5.20988		59.037	-53.8271		58.733	-112.56		58.836	-171.396		58.799	-230.195
	59.457	1.01959			58.977	5.14674		59.367	-54.2203		59.066	-113.286		59.169	-172.455		59.133	-231.588
	59.791	0.98914			59.312	5.13703		59.698	-54.561		59.398	-113.959		59.503	-173.462		59.467	-232.929
	60.125	1.00944			59.655	5.1856		60.028	-54.8424		59.732	-114.574		59.837	-174.411		59.801	-234.212
	60.459	1.00944			59.985	5.23416		60.359	-55.1248		60.066	-115.191		60.171	-175.362		60.145	-235.507
	60.792	1.06017			60.316	5.26329		60.69	-55.4267		60.4	-115.827		60.505	-176.332		60.475	-236.807
	61.135	1.06017			60.647	5.24873		61.02	-55.7713		60.733	-116.504		60.854	-177.358		60.81	-238.168
	61.466	1.07031			60.981	5.34576		61.355	-56.0092		61.136	-117.145		61.179	-178.324		61.144	-239.468
	61.807	1.10074			61.314	5.36031		61.687	-56.3267		61.475	-117.802		61.511	-179.313		61.47	-240.783
	62.129	1.09567			61.648	5.3894		62.021	-56.6316		61.805	-118.437		61.84	-180.277		61.804	-242.081
	62.461	1.0906			61.981	5.40879		62.354	-56.9452		62.135	-119.08		62.174	-181.254		62.137	-243.391
	62.793	1.08553			62.316	5.42334		62.689	-57.2657		62.468	-119.734		62.508	-182.242		62.471	-244.713
	63.127	1.0906			62.649	5.43787		63.022	-57.5841		62.802	-120.386		62.842	-183.228		62.805	-246.033
	63.461	1.12608			62.99	5.47179		63.365	-57.8932		63.136	-121.029		63.176	-184.205		63.139	-247.344
	63.793	1.12608			63.32	5.48632		63.694	-58.2077		63.47	-121.678		63.511	-185.189		63.483	-248.672
	64.127	1.11088			63.651	5.50085		64.025	-58.5241		63.803	-122.327		63.844	-186.171		63.813	-249.984
	64.47	1.15142			63.984	5.52022		64.357	-58.8368		64.138	-122.975		64.188	-187.163		64.143	-251.306
	64.801	1.12101			64.314	5.60735		64.689	-59.0817		64.474	-123.556		64.519	-188.075		64.474	-252.549
	65.131	1.08553			64.648	5.65572		65.023	-59.3673		64.817	-124.184		64.849	-189.033		64.808	-253.841
	65.462	1.12101			64.982	5.69925		65.356	-59.6568		65.142	-124.799		65.185	-189.984		65.142	-255.126
	65.793	1.14129			65.316	5.76691		65.689	-59.9221		65.473	-125.395		65.519	-190.914		65.477	-256.391
	66.127	1.15142			65.65	5.75241		66.023	-60.2706		65.806	-126.077		65.848	-191.925		65.81	-257.735
	66.461	1.10581			65.986	5.77174		66.357	-60.5853		66.139	-126.724		66.182	-192.906		66.143	-259.049
	66.794	1.11595			66.327	5.8297		66.699	-60.8693		66.473	-127.342		66.516	-193.858		66.477	-260.335
	67.128	1.12101			66.657	5.75724		67.029	-61.2718		66.807	-128.079		66.85	-194.929		66.82	-261.749
	67.462	1.18689			66.986	5.80072		67.359	-61.5583		67.141	-128.699		67.184	-195.883		67.151	-263.034
	67.806	1.15649			67.317	5.8297		67.691	-61.8613		67.475	-129.336		67.527	-196.863		67.482	-264.345
	68.136	1.17676			67.651	5.88281		68.025	-62.1422		67.812	-129.954		67.858	-197.812		67.81	-265.622
	68.466	1.13622			67.984	5.83453		68.359	-62.5245		68.15	-130.674		68.188	-198.862		68.144	-267.006
	68.798	1.13622			68.318	5.88281		68.693	-62.8102		68.485	-131.295		68.519	-199.814		68.479	-268.293
	69.131	1.10581			68.659	5.99377		69.027	-63.0332		68.811	-131.844		68.853	-200.697		68.816	-269.513
	69.465	1.08045			68.993	6.00823		69.361	-63.3528		69.144	-132.497		69.187	-201.684		69.145	-270.829
	69.799	1.0906			69.32	6.0468		69.695	-63.6482		69.479	-133.127		69.521	-202.648		69.479	-272.127
	70.133	1.15142			69.663	6.09498		70.037	-63.942		69.813	-133.755		69.855	-203.61		69.813	-273.423
	70.466	1.12608			69.993	6.07571		70.367	-64.2913		70.146	-134.437		70.191	-204.628		70.157	-274.785
	70.801	1.19196			70.324	6.11907		70.704	-64.5849		70.48	-135.065		70.527	-205.592		70.488	-276.08
	71.143	1.20715			70.654	6.18648		71.029	-64.8425		70.814	-135.657		70.866	-206.523		70.818	-277.341
	71.474	1.21728			70.988	6.16241		71.363	-65.2006		71.15	-136.351		71.19	-207.541		71.149	-278.69
	71.808	1.22741			71.321	6.19611		71.697	-65.5009		71.489	-136.99		71.52	-208.51		71.483	-279.993
	72.135	1.21728			71.655	6.18648		72.031	-65.8445		71.824	-137.669		71.851	-209.52		71.816	-281.336
	72.469	1.2831			71.989	6.2298		72.366	-66.1362		72.15	-138.286		72.185	-210.471		72.151	-282.622
	72.803	1.23247			72.323	6.28271		72.699	-66.4163		72.483	-138.899		72.519	-211.418		72.486	-283.904
	73.138	1.26285			72.664	6.30195		73.032	-66.73		72.817	-139.547		72.853	-212.4		72.819	-285.219
	73.472	1.38934			73	6.29234		73.375	-67.0827		73.152	-140.235		73.187	-213.422		73.16	-286.582
	73.805	1.3084			73.33	6.31157		73.706	-67.3944		73.485	-140.879		73.522	-214.401		73.496	-287.897
	74.139	1.21728			73.661	6.26828		74.036	-67.7677		73.848	-141.616		73.855	-215.471		73.827	-289.298
	74.482	1.21222			73.992	6.31638		74.368	-68.0516		74.167	-142.219		74.198	-216.417		74.158	-290.575
	74.812	1.23247			74.325	6.32599		74.702	-68.376		74.497	-142.873		74.529	-217.402		74.489	-291.891
	75.143	1.23754			74.659	6.45573		75.035	-68.5793		74.828	-143.407		74.859	-218.266		74.826	-293.092
	75.474	1.2426			74.993	6.37887		75.369	-68.9901		75.159	-144.149		75.19	-219.339		75.155	-294.494
	75.808	1.21222			75.326	6.35003		75.703	-69.353		75.49	-144.843		75.524	-220.367		75.489	-295.856
	76.141	1.18182			75.66	6.35964		76.037	-69.6774		75.823	-145.5		75.859	-221.359		75.821	-297.18
	76.475	1.18182			75.997	6.43171		76.372	-69.9403		76.156	-146.096		76.193	-222.289		76.155	-298.444
	76.809	1.23247			76.337	6.45093		76.713	-70.2621		76.493	-146.755		76.522	-223.277		76.489	-299.766
	77.143	1.20209			76.667	6.46053		77.044	-70.5835		76.824	-147.407		76.856	-224.263		76.832	-301.095
	77.483	1.27804			76.998	6.46533		77.374	-70.9087		77.158	-148.067		77.189	-225.256		77.163	-302.419
	77.822	1.30334			77.328	6.59011		77.702	-71.1119		77.492	-148.604		77.533	-226.137		77.493	-303.63
	78.15	1.3337			77.662	6.56613		78.034	-71.4679		77.836	-149.304		77.864	-227.168		77.821	-304.989
	78.48	1.35394			77.996	6.65245		78.369	-71.7165		78.17	-149.887		78.195	-228.082		78.155	-306.237
	78.811	1.31852			78.33	6.6908		78.703	-72.0122		78.497	-150.509		78.526	-229.035		78.489	-307.524
	79.145	1.34888			78.664	6.64766		79.036	-72.3883		78.828	-151.216		78.858	-230.074		78.824	-308.898
	79.479	1.29322			79.037	6.72913		79.37	-72.6409		79.162	-151.803		79.192	-230.995		79.156	-310.151
	79.813	1.32864			79.377	6.78181		79.704	-72.9222		79.495	-152.417		79.526	-231.943		79.506	-311.449
	80.146	1.37922			79.707	6.73871		80.046	-73.3073		79.837	-153.144		79.861	-233.005		79.826	-312.831
	80.48	1.31346			80.038	6.76266		80.377	-73.6143		80.163	-153.777		80.192	-233.969		80.165	-314.134
	80.814	1.34382			80.368	6.79139		80.707	-73.9156		80.497	-154.413		80.526	-234.939		80.496	-315.435
	81.157	1.4045			80.699	6.93016		81.039	-74.1088		80.83	-154.939		80.87	-235.809		80.827	-316.636
	81.487	1.37922			81.033	6.83447		81.373	-74.5385		81.175	-155.714		81.2	-236.914		81.159	-318.073
	81.818	1.36405			81.367	6.87276		81.708	-74.8352		81.508	-156.343		81.531	-237.874		81.494	-319.368
	82.149	1.26285			81.701	6.91103		82.04	-75.129		81.836	-156.965		81.903	-238.868		81.825	-320.693
	82.483	1.22741			82.035	6.93016		82.374	-75.4438		82.166	-157.61		82.225	-239.835		82.159	-321.994
	82.817	1.30334			82.368	6.97797		82.708	-75.73		82.5	-158.23		82.555	-240.785		82.493	-323.278
	83.151	1.27804			82.702	6.99231		83.043	-76.0507		82.834	-158.885		82.886	-241.771		82.826	-324.597
	83.484	1.30334			83.045	7.00187		83.384	-76.3821		83.168	-159.55		83.217	-242.767		83.16	-325.927
	83.818	1.33876			83.375	6.99709		83.715	-76.7179		83.501	-160.219		83.547	-243.766		83.503	-327.269
	84.151	1.35899			83.705	7.02576		84.045	-77.0192		83.835	-160.854		83.878	-244.732		83.833	-328.565
	84.494	1.33876			84.037	6.99231		84.378	-77.3857		84.168	-161.554		84.211	-245.765		84.163	-329.928
	84.825	1.38428			84.37	7.0401		84.707	-77.6669		84.511	-162.178		84.539	-246.717		84.494	-331.211
	85.155	1.39439			84.704	7.05443		85.041	-77.9866		84.842	-162.829		84.87	-247.699		84.827	-332.526
	85.487	1.47021			85.038	7.02098		85.375	-78.354		85.172	-163.526		85.201	-248.727		85.162	-333.889
	85.822	1.38934			85.372	7.04965		85.709	-78.6593		85.503	-164.162		85.535	-249.697		85.496	-335.193
	86.154	1.4601			85.705	7.07831		86.044	-78.9657		85.836	-164.802		85.868	-250.67		85.828	-336.498
	86.488	1.4601			86.039	7.0401		86.377	-79.3369		86.164	-165.501		86.202	-251.703		86.162	-337.865
	86.822	1.45			86.382	7.14515		86.719	-79.5738		86.506	-166.08		86.536	-252.616		86.497	-339.113
	87.155	1.43989			86.712	7.14038		87.05	-79.9096		86.831	-166.741		86.87	-253.611		86.839	-340.45
	87.489	1.49042			87.043	7.16425		87.38	-80.2158		87.165	-167.381		87.204	-254.585		87.17	-341.755
	87.833	1.49547			87.376	7.23104		87.717	-80.486		87.499	-167.985		87.547	-255.532		87.5	-343.032
	88.164	1.48031			87.708	7.26919		88.054	-80.7848		87.843	-168.628		87.888	-256.516		87.831	-344.347
	88.493	1.59645			88.041	7.29779		88.375	-81.0772		88.174	-169.251		88.208	-257.459		88.165	-345.624
	88.825	1.56616			88.374	7.31209		88.72	-81.4079		88.504	-169.912		88.539	-258.451		88.499	-346.95
	89.157	1.58131			88.708	7.28349		89.067	-81.7835		88.835	-170.619		88.873	-259.492		88.83	-348.322
	89.491	1.58635			89.042	7.35498		89.396	-82.041		89.169	-171.21		89.205	-260.415		89.164	-349.579
	89.825	1.51062			89.375	7.36451		89.727	-82.3625		89.502	-171.864		89.539	-261.403		89.498	-350.901
	90.159	1.57626			89.718	7.39309		90.057	-82.6639		89.836	-172.5		89.872	-262.372		89.832	-352.204
	90.492	1.55102			90.048	7.39785		90.388	-82.9901		90.17	-173.16		90.206	-263.366		90.175	-353.541
	90.826	1.55607			90.379	7.45975		90.718	-83.2583		90.504	-173.762		90.54	-264.302		90.505	-354.807
	91.169	1.54092			90.711	7.45975		91.051	-83.5913		90.837	-174.428		90.883	-265.311		90.837	-356.148
	91.499	1.57121			91.043	7.47879		91.383	-83.9042		91.181	-175.085		91.213	-266.298		91.168	-357.466
	91.83	1.57626			91.377	7.49306		91.717	-84.2239		91.512	-175.736		91.545	-267.281		91.5	-358.781
	92.161	1.52577			91.711	7.49306		92.051	-84.5579		91.842	-176.4		91.875	-268.275		91.834	-360.109
	92.495	1.51567			92.045	7.59771		92.386	-84.7883		92.173	-176.961		92.209	-269.17		92.168	-361.338
	92.841	1.56112			92.379	7.56442		92.72	-85.1556		92.507	-177.663		92.543	-270.206		92.502	-362.708
	93.165	1.57626			92.713	7.57869		93.054	-85.4753		92.841	-178.316		92.877	-271.193		92.837	-364.03
	93.496	1.49042			93.055	7.60246		93.396	-85.7935		93.175	-178.969		93.461	-272.43		93.169	-365.599
	93.83	1.50557			93.388	7.7165		93.726	-86.0095		93.509	-179.519		93.795	-273.314		93.512	-366.826
	94.165	1.52072			93.717	7.74025		94.057	-86.3168		93.843	-180.16		94.076	-274.236		93.843	-368.079
	94.506	1.57121			94.047	7.68325		94.389	-86.7057		94.176	-180.882		94.226	-275.108		94.173	-369.281
	94.837	1.60149			94.381	7.69275		94.719	-87.0262		94.52	-181.546		94.559	-276.105		94.505	-370.61
	95.168	1.55607			94.715	7.6785		95.053	-87.3745		94.851	-182.226		94.887	-277.113		94.838	-371.951
	95.5	1.69229			95.048	7.77348		95.387	-87.6135		95.177	-182.791		95.218	-278.009		95.172	-373.181
	95.828	1.59645			95.382	7.74025		95.721	-87.9808		95.507	-183.488		95.552	-279.04		95.509	-374.549
	96.161	1.62168			95.715	7.81619		96.054	-88.2378		95.841	-184.079		95.886	-279.965		95.848	-375.813
	96.495	1.65699			96.05	7.82094		96.388	-88.5671		96.174	-184.741		96.217	-280.958		96.175	-377.133
	96.829	1.68725			96.392	7.90157		96.731	-88.8294		96.509	-185.338		96.55	-281.888		96.509	-378.397
	97.163	1.80316			96.722	7.89209		97.062	-89.1699		96.842	-186.012		96.884	-282.896		96.851	-379.747
	97.497	1.69733			97.053	8.02479		97.392	-89.3672		97.176	-186.543		97.219	-283.762		97.181	-380.943
	97.84	1.66708			97.384	7.93002		97.724	-89.794		97.51	-187.304		97.561	-284.865		97.511	-382.376
	98.17	1.68725			97.718	8.00584		98.058	-90.0522		97.853	-187.905		97.892	-285.797		97.843	-383.64
	98.501	1.65699			98.06	8.01532		98.392	-90.3767		98.183	-188.56		98.223	-286.783		98.176	-384.959
	98.84	1.73262			98.386	8.09108		98.725	-90.6339		98.513	-189.147		98.554	-287.701		98.51	-386.211
	99.166	1.78301			98.72	8.07215		99.059	-90.9869		98.844	-189.831		98.888	-288.719		98.844	-387.563
	99.5	1.74774			99.053	8.08162		99.393	-91.3114		99.178	-190.489		99.217	-289.706		99.177	-388.883
	99.833	1.72254			99.387	8.08162		99.727	-91.6454		99.512	-191.157		99.551	-290.708		99.512	-390.22
	100.167	1.69229			99.73	8.13368		100.069	-91.9353		99.846	-191.781		99.886	-291.667		99.845	-391.512
	100.501	1.80316			100.06	8.14787		100.4	-92.2521		100.179	-192.431		100.219	-292.65		100.188	-392.838
	100.827	1.62672			100.391	8.18099		100.73	-92.549		100.514	-193.063		100.553	-293.616		100.518	-394.134
	101.169	1.73262			100.723	8.17153		101.062	-92.8905		100.852	-193.742		100.896	-294.638		100.849	-395.487
	101.5	1.73766			101.055	8.22828		101.396	-93.1677		101.191	-194.359		101.554	-295.913		101.18	-397.093
	101.831	1.72254			101.389	8.20464		101.73	-93.5254		101.522	-195.047		101.885	-296.932		101.513	-398.445
	102.162	1.76286			101.724	8.26138		102.063	-93.8016		101.852	-195.654		102.219	-297.873		101.855	-399.728
	102.496	1.72758			102.057	8.27083		102.397	-94.1262		102.18	-196.306		102.553	-298.859		102.181	-401.04
	102.829	1.76286			102.391	8.28028		102.731	-94.4507		102.514	-196.965		102.887	-299.852		102.516	-402.368
	103.163	1.73262			102.725	8.32281		103.064	-94.7412		102.848	-197.589		103.219	-300.808		102.85	-403.658
	103.497	1.75782			103.056	8.40309		103.407	-95.0039		103.184	-198.188		103.555	-301.743		103.182	-404.925
	103.831	1.7679			103.387	8.40309		103.737	-95.3339		103.525	-198.859		103.901	-302.76		103.526	-406.286
	104.165	1.75782			103.717	8.38893		104.068	-95.6791		103.885	-199.564		104.23	-303.794		103.856	-407.65
	104.507	1.71246			104.049	8.44085		104.4	-95.9591		104.232	-200.191		104.561	-304.752		104.186	-408.938
	104.838	1.75278			104.383	8.48332		104.733	-96.2497		104.562	-200.812		104.891	-305.703		104.518	-410.221
	105.169	1.73766			104.716	8.45501		105.067	-96.612		104.893	-201.505		105.229	-306.734		104.851	-411.585
	105.5	1.67212			105.05	8.49747		105.401	-96.9035		105.224	-202.128		105.557	-307.685		105.185	-412.87
	105.835	1.69229			105.383	8.53992		105.734	-97.1941		105.554	-202.748		105.89	-308.638		105.52	-414.158
	106.167	1.70742			105.717	8.52105		106.068	-97.5469		105.888	-203.435		106.224	-309.659		105.853	-415.512
	106.501	1.78805			106.051	8.55878		106.402	-97.8432		106.222	-204.065		106.558	-310.623		106.191	-416.814
	106.835	1.8082			106.393	8.59649		106.744	-98.1475		106.556	-204.704		106.891	-311.595		106.52	-418.115
	107.169	1.82331			106.723	8.66245		107.078	-98.4156		106.89	-205.306		107.225	-312.531		106.864	-419.395
	107.503	1.85352			107.054	8.63419		107.405	-98.7708		107.228	-205.999		107.568	-313.567		107.194	-420.761
	107.842	1.91895			107.387	8.70484		107.737	-99.0322		107.557	-206.589		107.898	-314.487		107.525	-422.012
	108.173	1.85352			107.72	8.69542		108.071	-99.3756		107.903	-207.279		108.229	-315.508		107.861	-423.369
	108.509	1.87366			108.053	8.70013		108.404	-99.7039		108.231	-207.935		108.561	-316.496		108.19	-424.686
	108.835	1.91392			108.387	8.73779		108.738	-100		108.562	-208.562		108.894	-317.456		108.524	-425.98
	109.169	1.96423			108.706	8.71896		109.072	-100.353		108.893	-209.246		109.228	-318.474		108.857	-427.331
	111.18	1.91895			109.037	8.79897		109.406	-100.607		109.226	-209.833		109.561	-319.394		109.191	-428.585
	111.51	1.9592			109.367	8.80367		109.74	-100.936		109.56	-210.496		109.895	-320.391		109.541	-429.932
	111.841	1.94914			109.698	8.79897		110.082	-101.283		109.894	-211.177		110.227	-321.404		109.871	-431.275
	112.172	1.96926			110.028	8.8366		110.412	-101.575		110.228	-211.803		110.56	-322.363		110.201	-432.564
	112.506	1.92398			110.361	8.89303		110.749	-101.856		110.561	-212.417		110.903	-323.32		110.532	-433.852
	112.84	1.92398			110.697	8.94003		111.074	-102.134		110.896	-213.03		111.233	-324.263		110.862	-435.125
	113.174	1.88373			111.023	8.98701		111.408	-102.421		111.239	-213.66		111.564	-325.224		111.193	-436.417
	113.507	1.93405			111.357	8.95882		111.742	-102.783		111.573	-214.356		111.949	-326.305		111.534	-437.839
	113.841	1.91895			111.691	8.98701		112.076	-103.089		111.901	-214.99		112.384	-327.374		111.861	-439.235
	114.175	1.94914			112.025	9.01519		112.41	-103.395		112.232	-215.627		112.721	-328.348		112.196	-440.544
	114.517	1.98937			112.358	9.05744		112.744	-103.687		112.566	-216.253		113.051	-329.304		112.529	-441.833
	114.848	1.92398			112.692	9.04805		113.077	-104.029		112.899	-216.928		113.383	-330.311		112.855	-443.166
	115.178	1.93908			113.035	9.10437		113.419	-104.315		113.234	-217.549		113.712	-331.261		113.189	-444.45
	115.51	1.96423			113.365	9.11376		113.753	-104.639		113.568	-218.207		114.043	-332.25		113.532	-445.782
	115.843	1.93908			113.695	9.13253		114.081	-104.948		114.486	-219.434		114.374	-333.808		113.863	-447.671
	116.176	1.97429			114.027	9.12783		114.414	-105.286		114.829	-220.115		114.706	-334.821		114.194	-449.015
	116.51	2.04467			114.362	9.15598		114.747	-105.591		114.92	-220.511		115.042	-335.553		114.525	-450.078
	116.844	2.02457			114.695	9.20287		115.08	-105.877		115.25	-221.127		115.369	-336.496		114.858	-451.354
	117.177	2.03462			115.028	9.18412		115.414	-106.23		115.581	-221.811		115.702	-337.513		115.192	-452.705
	117.511	2.00949			115.362	9.22631		115.747	-106.521		115.915	-222.436		116.036	-338.472		115.526	-453.998
	117.854	2.04467			115.696	9.28255		116.081	-106.798		116.237	-223.035		116.37	-339.405		115.859	-455.264
	118.184	2.03462			116.029	9.28723		116.414	-107.127		116.571	-223.698		116.704	-340.402		116.193	-456.595
	118.514	2.06477			116.372	9.31534		116.756	-107.441		116.904	-224.345		117.037	-341.382		116.528	-457.91
	118.846	1.98434			116.703	9.33407		117.086	-107.752		117.238	-224.99		117.406	-342.396		116.87	-459.266
	119.179	1.95417			117.033	9.34344		117.417	-108.074		117.572	-225.646		117.745	-343.391		117.2	-460.591
	119.513	2.03964			117.365	9.37153		117.788	-108.416		117.915	-226.331		118.076	-344.407		117.533	-461.94
	119.847	2.00446			117.699	9.34812		118.124	-108.776		118.245	-227.021		118.414	-345.435		117.86	-463.295
	120.181	2.03462			118.032	9.35749		118.448	-109.091		118.578	-227.669		118.741	-346.41		118.194	-464.604
	120.514	1.93908			118.366	9.44641		118.772	-109.326		118.907	-228.233		119.075	-347.308		118.527	-465.835
	120.848	1.97932			118.7	9.36217		119.103	-109.741		119.232	-228.973		119.407	-348.38		118.86	-467.24
	121.19	1.9944			119.034	9.37153		119.433	-110.061		119.566	-229.627		119.741	-349.368		119.194	-468.562
	121.52	1.93908			119.367	9.3528		119.763	-110.41		119.9	-230.31		120.075	-350.385		119.528	-469.913
	121.851	1.96926			119.71	9.37153		120.094	-110.722		120.239	-230.961		120.406	-351.367		119.862	-471.229
	122.183	1.93405			120.04	9.51189		120.424	-110.912		120.568	-231.48		120.751	-352.231		120.204	-472.435
	122.516	2.03462			120.371	9.44173		120.748	-111.306		120.902	-232.208		121.08	-353.288		120.535	-473.823
	122.851	2.06477			120.702	9.44173		121.08	-111.638		121.245	-232.883		121.411	-354.294		120.865	-475.159
	123.184	2.0497			121.036	9.59603		121.414	-111.818		121.576	-233.394		121.742	-355.136		121.201	-476.337
	123.518	2.05975			121.369	9.65208		121.748	-112.096		121.906	-234.002		122.075	-356.077		121.53	-477.607
	123.852	2.09994			121.703	9.68944		122.082	-112.393		122.237	-234.63		122.408	-357.038		122.114	-479.152
	124.185	2.08989			122.037	9.71278		122.415	-112.702		122.571	-235.273		122.742	-358.015		122.447	-480.462
	124.527	2.17024			122.37	9.74078		122.749	-113.008		122.905	-235.913		123.076	-358.989		122.681	-481.67
	124.857	2.12003			122.705	9.74078		123.151	-113.41		123.239	-236.649		123.41	-360.059		122.938	-482.997
	125.188	2.13008			123.046	9.82009		123.49	-113.67		123.572	-237.242		123.744	-360.986		123.272	-484.258
	125.52	2.28063			123.376	9.72678		123.821	-114.094		123.906	-238		124.089	-362.089		123.615	-485.704
	125.854	2.17526			123.707	9.71745		124.151	-114.434		124.241	-238.675		124.419	-363.094		123.935	-487.029
	126.188	2.19032			124.038	9.71278		124.485	-114.772		124.583	-239.355		124.75	-364.105		124.265	-488.37
	126.522	2.1602			124.373	9.72678		124.819	-115.092		124.914	-240.006		125.08	-365.086		124.597	-489.683
	126.856	2.15518			124.707	9.75478		125.152	-115.397		125.245	-240.642		125.413	-366.055		124.93	-490.985
	127.19	2.18028			125.04	9.79211		125.488	-115.696		125.576	-241.272		125.747	-367.019		125.264	-492.283
	127.524	2.22043			125.374	9.84341		125.816	-115.973		125.91	-241.883		126.082	-367.965		125.598	-493.563
	127.865	2.08989			125.707	9.86671		126.15	-116.283		126.244	-242.527		126.415	-368.942		125.927	-494.869
	128.196	2.12003			126.041	9.85739		126.487	-116.63		126.578	-243.208		126.749	-369.957		126.26	-496.217
	128.526	2.22043			126.383	9.85273		126.825	-116.972		126.916	-243.888		127.083	-370.971		126.594	-497.565
	128.858	2.1351			126.714	9.89934		127.16	-117.261		127.245	-244.506		127.427	-371.933		126.937	-498.87
	129.192	2.14514			127.045	9.90866		127.493	-117.584		127.582	-245.166		127.758	-372.924		127.267	-500.191
	129.526	2.11501			127.378	9.9506		127.819	-117.868		127.92	-245.788		128.088	-373.876		127.598	-501.474
	129.86	2.15016			127.71	10.0298		128.152	-118.122		128.251	-246.373		128.42	-374.793		127.903	-502.696
	130.193	2.18028			128.044	10.0204		128.486	-118.466		128.581	-247.047		128.753	-375.8		128.231	-504.031
	130.527	2.15016			128.377	10.0204		128.82	-118.8		128.914	-247.714		129.084	-376.798		128.565	-505.363
	130.856	2.15016			128.711	10.1321		129.153	-119.021		129.247	-248.268		129.417	-377.685		128.899	-506.584
	131.198	2.19534			129.045	10.0903		129.487	-119.397		129.58	-248.977		129.751	-378.728		129.234	-507.962
	131.528	2.12505			129.379	10.0716		129.824	-119.752		129.914	-249.666		130.085	-379.751		129.567	-509.318
	131.859	2.10999			129.721	10.1042		130.162	-120.058		130.248	-250.306		130.418	-380.724		129.889	-510.613
	132.191	2.1602			130.382	10.0391		130.494	-120.455		130.582	-251.037		130.763	-381.8		130.231	-512.031
	132.524	2.29066			130.713	10.0623		130.83	-120.768		130.915	-251.683		131.093	-382.776		130.562	-513.338
	132.858	2.20538			131.047	10.081		131.156	-121.075		131.259	-252.334		131.424	-383.758		130.892	-514.65
	133.192	2.14514			131.381	10.0996		131.49	-121.39		131.589	-252.979		131.755	-384.734		131.223	-515.957
	133.526	2.1602			131.715	10.2205		131.821	-121.601		131.92	-253.521		132.088	-385.609		131.558	-517.167
	133.859	2.19032			132.048	10.2065		132.155	-121.948		132.251	-254.199		132.422	-386.621		131.89	-518.511
	134.193	2.19534			132.382	10.2437		132.489	-122.245		132.585	-254.83		132.756	-387.586		132.224	-519.81
	134.535	2.16522			132.715	10.2576		132.822	-122.564		132.92	-255.484		133.09	-388.574		132.558	-521.132
	134.866	2.25555			133.058	10.2809		133.158	-122.877		133.253	-256.13		133.423	-389.553		132.892	-522.445
	135.196	2.26057			133.388	10.2809		133.498	-123.217		133.588	-256.805		133.758	-390.563		133.225	-523.788
	135.528	2.29567			133.719	10.3552		133.828	-123.473		133.912	-257.385		134.101	-391.486		133.568	-525.054
	135.862	2.33578			134.051	10.3505		134.159	-123.808		134.296	-258.104		134.432	-392.536		133.899	-526.435
	136.196	2.33578			134.383	10.3459		134.492	-124.146		134.63	-258.776		134.763	-393.539		134.23	-527.769
	136.53	2.2706			134.717	10.3923		134.823	-124.431		134.961	-259.392		135.093	-394.485		134.56	-529.045
	136.863	2.36084			135.051	10.4248		135.157	-124.732		135.291	-260.023		135.427	-395.45		134.894	-530.344
	137.197	2.42095			135.385	10.3644		135.492	-125.128		135.623	-260.751		135.76	-396.511		135.228	-531.739
	137.531	2.33076			135.718	10.4294		135.825	-125.396		135.957	-261.353		136.095	-397.448		135.562	-533.01
	137.871	2.3057			136.044	10.5222		136.158	-125.636		136.291	-261.927		136.428	-398.355		135.896	-534.251
	138.201	2.35081			136.385	10.4758		136.494	-126.018		136.625	-262.643		136.762	-399.405		136.229	-535.634
	138.532	2.3909			136.716	10.4897		136.833	-126.343		136.959	-263.302		137.093	-400.395		136.571	-536.966
	138.864	2.32575			137.047	10.4851		137.163	-126.678		137.294	-263.972		137.437	-401.409		136.906	-538.315
	139.205	2.42596			137.378	10.4851		137.494	-127.009		137.627	-264.636		137.768	-402.404		137.236	-539.64
	139.532	2.41595			137.712	10.5036		137.832	-127.328		137.969	-265.297		138.098	-403.395		137.567	-540.962
	139.865	2.42095			138.046	10.5361		138.161	-127.625		138.299	-265.924		138.429	-404.353		137.899	-542.252
	140.198	2.40092			138.38	10.5917		138.495	-127.903		138.63	-266.533		138.763	-405.296		138.233	-543.529
	140.532	2.38589			138.722	10.587		138.83	-128.243		138.962	-267.205		139.097	-406.302		138.566	-544.868
	140.935	2.44099			139.062	10.6102		139.162	-128.552		139.296	-267.848		139.43	-407.278		138.899	-546.177
	141.275	2.45601			139.393	10.6056		139.496	-128.89		139.63	-268.52		139.764	-408.284		139.596	-547.88
	141.605	2.47603			139.723	10.7213		139.841	-129.12		139.964	-269.084		140.098	-409.182		139.925	-549.107
	141.935	2.451			140.052	10.7028		140.171	-129.468		140.298	-269.766		140.432	-410.198		140.256	-550.454
	142.268	2.52108			140.382	10.7028		140.502	-129.799		140.631	-270.43		140.776	-411.206		140.586	-551.792
	142.602	2.50606			140.715	10.7491		140.832	-130.083		140.965	-271.048		141.106	-412.154		140.916	-553.07
	142.934	2.48604			141.047	10.7953		141.166	-130.371		141.307	-271.678		141.437	-413.115		141.249	-554.364
	143.268	2.48104			141.381	10.7676		141.5	-130.732		141.638	-272.37		141.768	-414.138		141.583	-555.721
	143.602	2.43097			141.715	10.8462		141.833	-130.987		141.965	-272.952		142.119	-415.071		141.916	-556.987
	143.935	2.44599			142.049	10.8277		142.172	-131.344		142.297	-273.641		142.461	-416.102		142.249	-558.351
	144.272	2.46101			142.382	10.8369		142.501	-131.664		142.632	-274.296		142.792	-417.088		142.583	-559.671
	144.61	2.40593			142.716	10.8647		142.835	-131.97		142.963	-274.933		143.123	-418.056		142.917	-560.973
	144.941	2.40593			143.058	10.8924		143.178	-132.286		143.297	-275.583		143.453	-419.036		143.251	-562.287
	145.272	2.44099			143.388	10.8878		143.509	-132.621		143.63	-276.251		143.784	-420.035		143.593	-563.628
	145.605	2.53609			143.719	10.9155		143.839	-132.923		143.96	-276.883		144.114	-420.997		143.923	-564.92
	145.939	2.44099			144.051	10.9294		144.17	-133.241		144.294	-277.535		144.445	-421.98		144.254	-566.234
	146.272	2.46101			144.384	10.9432		144.503	-133.56		144.636	-278.196		144.775	-422.971		144.586	-567.557
	146.607	2.52608			144.719	10.9525		144.837	-133.885		144.967	-278.852		145.107	-423.959		144.919	-568.878
	146.939	2.50606			145.052	11.031		145.171	-134.14		145.297	-279.437		145.439	-424.876		145.252	-570.128
	147.273	2.54109			145.387	11.0033		145.505	-134.502		145.629	-280.131		145.773	-425.904		145.586	-571.49
	147.609	2.49105			145.72	11.0448		145.839	-134.794		145.963	-280.757		146.107	-426.864		145.92	-572.784
	147.948	2.62111			146.053	11.0402		146.172	-135.132		146.297	-281.429		146.441	-427.87		146.254	-574.124
	148.279	2.5511			146.396	11.0356		146.516	-135.48		146.63	-282.11		146.775	-428.885		146.587	-575.472
	148.609	2.66609			146.726	11.0448		146.855	-135.81		146.963	-282.773		147.108	-429.881		146.929	-576.81
	148.942	2.50106			147.057	11.0125		147.177	-136.165		147.298	-283.463		147.452	-430.915		147.26	-578.175
	149.277	2.5661			147.389	11.0817		147.507	-136.425		147.631	-284.056		147.782	-431.838		147.591	-579.429
	149.61	2.5511			147.73	11.1002		147.833	-136.733		147.975	-284.708		148.108	-432.816		147.927	-580.743
	149.944	2.73603			148.056	11.1878		148.164	-136.976		148.305	-285.281		148.439	-433.72		148.258	-581.978
	150.278	2.54609			148.393	11.1601		148.494	-137.334		148.638	-285.972		148.772	-434.744		148.59	-583.334
	150.611	2.5661			148.725	11.174		148.824	-137.65		148.975	-286.625		149.106	-435.731		148.924	-584.655
	151.116	2.50106			149.058	11.2615		149.155	-137.893		149.301	-287.194		149.44	-436.634		149.257	-585.891
	151.451	2.54109			149.391	11.2385		149.485	-138.247		149.636	-287.883		149.774	-437.657		149.591	-587.248
	151.781	2.59611			149.733	11.2984		149.815	-138.517		149.969	-288.486		150.108	-438.594		149.925	-588.519
	152.113	2.60111			150.064	11.3306		150.146	-138.815		150.303	-289.118		150.442	-439.56		150.267	-589.827
	152.447	2.58611			150.394	11.3536		150.476	-139.122		150.637	-289.759		150.786	-440.545		150.597	-591.142
	152.783	2.61111			150.726	11.2984		150.807	-139.509		150.968	-290.477		151.117	-441.594		150.928	-592.522
	153.11	2.63111			151.06	11.4042		151.14	-139.736		151.31	-291.046		151.447	-442.493		151.261	-593.754
	153.443	2.58611			151.393	11.3858		151.474	-140.088		151.64	-291.728		151.778	-443.506		151.593	-595.099
	153.777	2.60111			151.727	11.4042		151.808	-140.404		151.972	-292.376		152.108	-444.484		151.927	-596.411
	154.111	2.53609			152.061	11.4456		152.141	-140.695		152.304	-292.999		152.443	-445.442		152.261	-597.703
	154.453	2.60611			152.395	11.5192		152.475	-140.956		152.638	-293.594		152.775	-446.369		152.595	-598.964
	154.784	2.50106			152.729	11.51		152.809	-141.299		152.97	-294.269		153.109	-447.378		152.928	-600.306
	155.114	2.60611			153.071	11.5376		153.144	-141.606		153.303	-294.909		153.443	-448.352		153.262	-601.614
	155.446	2.5711			153.401	11.5743		153.484	-141.91		153.637	-295.547		153.777	-449.324		153.604	-602.928
	155.78	2.59111			153.732	11.5559		153.814	-142.258		153.97	-296.228		154.121	-450.349		153.93	-604.279
	156.114	2.54609			154.064	11.5743		154.145	-142.571		154.304	-296.875		154.451	-451.326		154.26	-605.586
	156.448	2.62111			154.397	11.6386		154.478	-142.839		154.646	-297.485		154.782	-452.267		154.593	-606.86
	156.781	2.67608			154.731	11.6065		154.811	-143.205		156.608	-299.813		155.113	-454.926		154.926	-609.852
	157.116	2.59611			155.065	11.6203		155.146	-143.526		156.941	-300.467		155.446	-455.913		155.26	-611.173
	157.45	2.61111			155.399	11.5973		155.479	-143.882		157.276	-301.158		155.78	-456.938		155.596	-612.534
	157.792	2.62611			155.733	11.6111		155.812	-144.201		157.609	-301.81		156.114	-457.924		155.928	-613.852
	158.123	2.59611			156.136	11.6294		156.146	-144.517		157.951	-302.468		156.448	-458.916		156.261	-615.177
	158.453	2.61611			156.474	11.657		156.49	-144.833		158.282	-303.115		156.781	-459.896		156.665	-616.561
	158.784	2.60611			156.805	11.7075		156.821	-145.114		158.612	-303.726		157.115	-460.841		157.003	-617.844
	159.118	2.67608			157.135	11.7442		157.152	-145.408		158.944	-304.352		157.459	-461.811		157.333	-619.144
	159.452	2.62611			157.468	11.7488		157.482	-145.733		159.278	-305.011		157.789	-462.8		157.664	-620.464
	159.785	2.58611			157.802	11.8222		157.814	-145.992		159.612	-305.604		158.12	-463.724		157.997	-621.721
	160.12	2.68608			158.136	11.8084		158.148	-146.34		159.945	-306.285		158.452	-464.737		158.33	-623.067
	160.452	2.62611			158.469	11.7625		158.482	-146.719		160.279	-306.998		158.785	-465.783		158.664	-624.447
	160.786	2.66109			158.811	11.8497		158.813	-146.963		160.613	-307.576		159.119	-466.695		158.998	-625.693
	161.129	2.69107			159.137	11.8772		159.148	-147.271		160.947	-308.218		159.453	-467.671		159.332	-627.003
	161.459	2.6461			159.473	11.9367		159.481	-147.544		161.289	-308.833		159.786	-468.619		159.665	-628.284
	161.79	2.71605			159.812	11.9001		159.826	-147.926		161.62	-309.546		160.118	-469.664		160.034	-629.698
	162.122	2.77597			160.146	11.9046		160.155	-148.25		161.951	-310.201		160.453	-470.654		160.374	-631.028
	162.455	2.69107			160.473	11.9092		160.487	-148.578		162.283	-310.861		160.796	-471.657		160.704	-632.361
	162.789	2.73603			160.807	11.9871		160.814	-148.827		162.616	-311.443		161.127	-472.57		161.034	-633.604
	163.123	2.71605			161.14	11.9688		161.148	-149.179		162.95	-312.129		161.457	-473.586		161.368	-634.954
	163.457	2.68108			161.473	12.0008		161.482	-149.481		163.284	-312.765		161.788	-474.553		161.702	-636.255
	163.79	2.72604			161.807	12.0649		161.816	-149.751		163.619	-313.37		162.122	-475.492		162.035	-637.527
	164.124	2.68608			162.146	12.1061		162.149	-150.043		163.985	-314.028		162.456	-476.484		162.369	-638.853
	164.467	2.77098			162.474	12.1655		162.484	-150.319		164.33	-314.649		162.789	-477.438		162.704	-640.142
	164.793	2.74102			162.811	12.0557		162.817	-150.761		164.661	-315.422		163.124	-478.546		163.042	-641.588
	165.123	2.756			163.147	12.0832		163.161	-151.078		164.991	-316.069		163.457	-479.526		163.381	-642.907
	165.455	2.67608			163.478	12.2021		163.491	-151.289		165.322	-316.611		163.791	-480.402		163.712	-644.114
	165.789	2.6461			163.809	12.1243		163.822	-151.698		165.654	-317.352		164.131	-481.483		164.042	-645.525
	166.122	2.70606			164.141	12.1426		164.152	-152.009		165.988	-317.997		164.462	-482.459		164.373	-646.832
	166.456	2.68608			164.475	12.2021		164.486	-152.284		166.322	-318.606		164.792	-483.398		164.706	-648.104
	166.79	2.756			164.809	12.2203		164.82	-152.6		166.657	-319.257		165.123	-484.38		165.04	-649.42
	167.124	2.72604			165.143	12.2478		165.153	-152.905		166.99	-319.895		165.457	-485.352		165.373	-650.725
	167.457	2.70107			165.477	12.2432		165.487	-153.244		167.324	-320.568		165.791	-486.359		165.708	-652.067
	167.8	2.8159			165.811	12.2432		165.821	-153.578		167.727	-321.305		166.129	-487.434		166.041	-653.475
	168.13	2.75101			166.147	12.2934		166.154	-153.861		168.066	-321.927		166.466	-488.393		166.375	-654.768
	168.461	2.74602			166.485	12.3208		166.498	-154.177		168.396	-322.573		166.792	-489.365		166.719	-656.084
	168.792	2.75101			166.816	12.3345		166.828	-154.493		168.727	-323.22		167.126	-490.346		167.049	-657.395
	169.126	2.79594			167.146	12.403		167.158	-154.755		169.06	-323.815		167.47	-491.285		167.379	-658.664
	169.46	2.69607			167.479	12.4258		167.489	-155.063		169.393	-324.456		167.8	-492.256		167.71	-659.966
	169.793	2.75101			167.814	12.403		167.822	-155.419		169.727	-325.146		168.131	-493.277		168.044	-661.321
	170.126	2.70107			168.147	12.4486		168.156	-155.707		170.061	-325.768		168.462	-494.23		168.377	-662.607
	170.459	2.761			168.48	12.4303		168.49	-156.06		170.395	-326.455		168.795	-495.25		168.711	-663.961
	170.794	2.76599			168.814	12.4896		168.824	-156.334		170.729	-327.063		169.129	-496.192		169.045	-665.237
	171.135	2.77098			169.161	12.4759		169.157	-156.681		171.062	-327.743		169.462	-497.205		169.393	-666.598
	171.466	2.85083			169.483	12.4805		169.492	-157.012		171.401	-328.413		169.797	-498.21		169.726	-667.936
	171.796	2.82089			169.813	12.4395		169.835	-157.396		171.732	-329.128		170.13	-499.258		170.056	-669.314
	172.128	2.78596			170.144	12.5306		170.166	-157.635		172.061	-329.696		170.464	-500.16		170.387	-670.547
	172.462	2.82588			170.474	12.5398		170.496	-157.956		172.395	-330.351		170.807	-501.158		170.717	-671.875
	172.795	2.8159			170.807	12.4896		170.828	-158.338		172.729	-331.067		171.138	-502.205		171.052	-673.257
	173.129	2.79594			171.141	12.5261		171.16	-158.634		173.062	-331.696		171.469	-503.165		171.386	-674.551
	173.463	2.85582			171.475	12.5808		171.494	-158.913		173.396	-332.309		171.8	-504.109		171.714	-675.823
	173.796	2.85083			171.809	12.6627		171.828	-159.165		173.73	-332.895		172.127	-505.022		172.048	-677.07
	174.203	2.82089			172.143	12.6764		172.161	-159.485		174.064	-333.549		172.461	-506.01		172.382	-678.392
	174.538	2.756			172.477	12.6855		172.495	-159.81		174.399	-334.209		172.791	-507		172.716	-679.716
	174.868	2.77597			172.813	12.7401		172.829	-160.089		174.739	-334.828		173.122	-507.95		173.05	-681
	175.199	2.81091			173.151	12.8129		173.173	-160.36		175.069	-335.429		173.453	-508.882		173.394	-682.276
	175.531	2.79594			173.482	12.7856		173.503	-160.717		175.4	-336.117		173.784	-509.901		173.724	-683.625
	175.865	2.82588			173.812	12.7901		173.834	-161.044		175.734	-336.778		174.114	-510.892		174.054	-684.946
	176.199	2.77597			174.143	12.8038		174.164	-161.36		176.067	-337.427		174.444	-511.871		174.385	-686.256
	176.532	2.79594			174.477	12.7901		174.498	-161.708		176.401	-338.109		174.775	-512.884		174.718	-687.602
	176.866	2.8658			174.811	12.8219		174.831	-162.009		176.736	-338.745		175.107	-513.852		175.052	-688.904
	177.201	2.79594			175.144	12.8265		175.165	-162.339		177.07	-339.409		175.44	-514.849		175.386	-690.235
	177.569	2.85582			175.478	12.8219		175.499	-162.677		177.404	-340.081		175.773	-515.854		175.719	-691.573
	177.908	2.84085			175.812	12.8401		175.833	-162.993		177.748	-340.741		176.107	-516.848		176.054	-692.902
	178.239	2.86081			176.156	12.9128		176.174	-163.261		178.073	-341.334		176.441	-517.775		176.387	-694.162
	178.569	2.85083			176.487	12.9174		176.51	-163.593		178.404	-341.997		176.775	-518.772		176.73	-695.502
	178.901	2.9356			176.821	12.9537		176.84	-163.886		178.734	-342.62		177.108	-519.728		177.061	-696.789
	179.234	2.87078			177.149	12.9719		177.171	-164.199		179.067	-343.266		177.452	-520.718		177.392	-698.11
	179.568	2.94557			177.481	13.0717		177.502	-164.43		179.4	-343.83		177.783	-521.613		177.722	-699.335
	179.902	2.90569			177.815	13.0037		177.832	-164.828		179.735	-344.563		178.114	-522.677		178.056	-700.733
	180.236	2.90569			178.149	13.0264		178.163	-165.137		180.068	-345.205		178.444	-523.649		178.39	-702.039
	180.569	2.92563			178.482	13.0853		178.493	-165.408		180.401	-345.809		178.779	-524.588		178.723	-703.311
	180.905	2.86081			178.816	13.0627		178.829	-165.766		180.735	-346.501		179.114	-525.615		179.057	-704.672
	181.245	2.98544			179.149	13.0808		179.154	-166.073		181.071	-347.144		179.445	-526.589		179.391	-705.98
	181.575	2.97548			179.493	13.0808		179.484	-166.403		181.41	-347.813		179.779	-527.592		179.721	-707.313
	181.908	3.01035			179.824	13.1352		179.815	-166.68		181.741	-348.421		180.113	-528.534		180.065	-708.599
	182.239	2.91566			180.159	13.0989		180.146	-167.047		182.072	-349.119		180.446	-529.565		180.396	-709.961
	182.572	2.89073			180.484	13.1352		180.476	-167.341		182.404	-349.745		180.79	-530.535		180.726	-711.261
	182.906	2.90569			180.818	13.1443		180.806	-167.662		182.738	-350.4		181.121	-531.521		181.057	-712.578
	183.24	2.88574			181.151	13.1715		181.14	-167.969		183.071	-351.04		181.452	-532.492		181.39	-713.882
	183.573	2.87577			181.485	13.2259		181.474	-168.248		183.405	-351.653		181.782	-533.435		181.724	-715.159
	183.907	2.91566			181.819	13.176		181.807	-168.631		183.739	-352.37		182.117	-534.487		182.057	-716.544
	184.242	2.94557			182.153	13.2893		182.141	-168.852		184.073	-352.925		182.45	-535.375		182.391	-717.766
	184.582	2.88574			182.486	13.2938		182.476	-169.182		184.417	-353.599		182.784	-536.383		182.725	-719.108
	184.912	2.9356			182.83	13.3029		182.809	-169.506		184.748	-354.254		183.117	-537.371		183.059	-720.43
	185.243	3.00039			183.161	13.3527		183.153	-169.8		185.078	-354.878		183.45	-538.328		183.403	-721.731
	185.576	2.96551			183.491	13.3481		183.483	-170.135		185.409	-355.544		183.792	-539.336		183.726	-723.062
	185.909	3.01035			183.822	13.3527		183.815	-170.462		185.743	-356.205		184.128	-540.333		184.056	-724.389
	186.243	2.99043			184.155	13.4296		184.144	-170.714		186.076	-356.79		184.458	-541.248		184.386	-725.634
	186.577	3.04024			184.488	13.4567		184.477	-171.02		186.413	-357.433		184.79	-542.223		184.724	-726.947
	186.911	3.01533			184.822	13.4477		184.811	-171.363		186.744	-358.107		185.121	-543.228		185.061	-728.289
	187.244	3.13482			185.156	13.4432		185.145	-171.702		187.078	-358.78		185.461	-544.241		185.388	-729.629
	187.581	3.08505			185.489	13.4386		185.478	-172.039		187.412	-359.451		185.788	-545.239		185.722	-730.961
	187.919	3.04522			185.823	13.4974		185.812	-172.315		187.756	-360.071		186.122	-546.193		186.055	-732.248
	188.249	3.10994			186.169	13.5381		186.146	-172.608		188.087	-360.695		186.455	-547.15		186.389	-733.539
	188.58	3.0502			186.497	13.511		186.49	-172.979		188.417	-361.396		186.789	-548.185		186.732	-734.917
	188.913	3.12486			186.828	13.4884		186.821	-173.333		188.748	-362.081		187.124	-549.205		187.063	-736.268
	189.247	3.10496			187.166	13.511		187.151	-173.64		189.082	-362.722		187.467	-550.189		187.393	-737.582
	189.581	3.05518			187.492	13.5742		187.482	-173.908		189.416	-363.324		187.797	-551.121		187.724	-738.845
	189.914	3.08505			187.826	13.4884		187.816	-174.328		189.749	-364.077		188.128	-552.205		188.058	-740.263
	190.248	3.08505			188.16	13.5788		188.148	-174.569		190.083	-364.652		188.458	-553.11		188.391	-741.501
	190.582	3.00039			188.493	13.5652		188.482	-174.917		190.417	-365.334		188.792	-554.126		188.724	-742.85
	190.915	3.07011			188.827	13.5878		188.816	-175.228		190.751	-365.979		189.117	-555.096		189.058	-744.154
	191.253	3.09002			189.161	13.5607		189.15	-175.589		191.095	-366.684		189.45	-556.134		189.392	-745.526
	191.584	3.06015			189.505	13.5471		189.484	-175.937		191.425	-367.362		189.784	-557.146		189.726	-746.872
	191.914	3.10994			189.836	13.5607		189.828	-176.267		191.756	-368.023		190.118	-558.141		190.07	-748.211
	192.247	3.04522			190.166	13.651		190.158	-176.507		192.088	-368.595		190.452	-559.047		190.4	-749.447
	192.581	3.06513			190.497	13.5923		190.488	-176.896		192.42	-369.316		190.795	-560.111		190.731	-750.842
	192.915	3.15969			190.83	13.6149		190.819	-177.204		192.754	-369.958		191.126	-561.084		191.061	-752.145
	193.249	3.15472			191.168	13.6781		191.152	-177.474		193.088	-370.562		191.456	-562.018		191.395	-753.413
	193.582	3.24423			191.498	13.7593		191.486	-177.727		193.421	-371.148		191.788	-562.936		191.729	-754.665
	193.916	3.25914			191.832	13.7187		191.82	-178.101		193.755	-371.856		192.121	-563.977		192.063	-756.04
	194.26	3.2492			192.165	13.7729		192.154	-178.381		194.137	-372.518		192.455	-564.973		192.401	-757.374
	194.59	3.24423			192.499	13.7638		192.488	-178.724		194.466	-373.19		192.789	-565.979		192.73	-758.709
	194.921	3.10994			192.843	13.7999		192.821	-179.021		194.797	-373.818		193.123	-566.941		193.064	-760.005
	195.251	3.06513			193.173	13.7999		193.164	-179.364		195.127	-374.491		193.457	-567.948		193.407	-761.355
	195.585	3.12486			193.503	13.8179		193.495	-179.677		195.458	-375.135		193.791	-568.926		193.738	-762.664
	195.919	3.16964			193.834	13.8315		193.817	-179.986		195.792	-375.778		194.134	-569.912		194.069	-763.981
	196.252	3.08505			194.168	13.8946		194.147	-180.252		196.126	-376.378		194.465	-570.843		194.399	-765.242
	196.586	3.17462			194.501	13.9306		194.481	-180.55		196.459	-377.009		194.796	-571.805		194.731	-766.536
	196.92	3.19451			194.835	14.0342		194.816	-180.782		196.798	-377.58		195.128	-572.708		195.065	-767.773
	197.254	3.26908			195.17	14.0027		195.149	-181.146		197.118	-378.264		195.46	-573.724		195.399	-769.123
	197.597	3.16964			195.502	13.9351		195.482	-181.547		197.452	-378.999		195.795	-574.794		195.731	-770.525
	197.928	3.17462			195.836	14.0567		195.816	-181.759		197.796	-379.555		196.128	-575.683		196.066	-771.749
	198.259	3.12486			196.18	14.0387		196.15	-182.111		198.126	-380.237		196.462	-576.699		196.399	-773.098
	198.596	3.16467			196.51	13.9981		196.493	-182.495		198.457	-380.952		196.796	-577.748		196.741	-774.489
	198.923	3.14477			196.841	14.0387		196.824	-182.785		198.787	-381.572		197.126	-578.698		197.071	-775.769
	199.256	3.25417			197.171	14.0477		197.154	-183.106		199.121	-382.227		197.47	-579.697		197.401	-777.098
	199.59	3.2144			197.505	14.1241		197.485	-183.361		199.455	-382.816		197.8	-580.616		197.733	-778.349
	199.924	3.23926			197.839	14.0657		197.816	-183.75		199.789	-383.539		198.131	-581.67		198.066	-779.736
	200.257	3.20445			198.171	14.2275		198.149	-183.921		200.123	-384.044		198.462	-582.506		198.4	-780.906
	200.592	3.23926			198.505	14.1421		198.483	-184.341		200.456	-384.797		198.796	-583.593		198.733	-782.326
	200.935	3.2144			198.855	14.1511		198.817	-184.666		200.79	-385.456		199.13	-584.586		199.067	-783.653
	201.265	3.19948			199.186	14.1511		199.15	-184.999		201.134	-386.133		199.464	-585.597		199.419	-785.016
	201.596	3.3287			199.517	14.1466		199.485	-185.338		201.464	-386.802		199.799	-586.601		199.747	-786.348
	201.926	3.27405			199.847	14.1556		199.827	-185.671		201.795	-387.466		200.139	-587.605		200.078	-787.683
	202.26	3.24423			200.177	14.1466		200.158	-186.011		202.125	-388.136		200.465	-588.601		200.408	-789.009
	202.594	3.25914			200.507	14.1646		200.488	-186.323		202.46	-388.783		200.809	-589.592		200.738	-790.33
	202.927	3.29889			200.841	14.223		200.819	-186.596		202.794	-389.39		201.139	-590.529		201.069	-791.598
	203.261	3.25914			201.175	14.2006		201.154	-186.953		203.127	-390.08		201.469	-591.549		201.403	-792.952
	203.595	3.29393			201.508	14.25		201.487	-187.237		203.461	-390.698		201.808	-592.506		201.737	-794.243
	203.928	3.2492			201.842	14.268		201.82	-187.552		203.796	-391.348		202.185	-593.533		202.075	-795.608
	204.272	3.29393			202.176	14.259		202.153	-187.894		204.129	-392.023		202.525	-594.548		202.404	-796.952
	204.603	3.2492			202.509	14.3667		202.491	-188.124		204.471	-392.595		202.855	-595.45		202.741	-798.191
	204.933	3.39325			202.853	14.3129		202.821	-188.508		204.802	-393.31		203.186	-596.496		203.072	-799.568
	205.264	3.30386			203.184	14.3667		203.165	-188.798		205.132	-393.93		203.516	-597.446		203.415	-800.861
	205.597	3.32373			203.514	14.3892		203.495	-189.106		205.463	-394.569		203.847	-598.416		203.745	-802.161
	205.931	3.29393			203.844	14.3892		203.825	-189.436		205.798	-395.234		204.177	-599.411		204.076	-803.487
	206.267	3.33367			204.175	14.3802		204.156	-189.776		206.131	-395.907		204.508	-600.415		204.407	-804.822
	206.598	3.33367			204.508	14.3488		204.49	-190.141		206.466	-396.607		204.839	-601.446		204.741	-806.187
	206.932	3.27405			204.842	14.3622		204.827	-190.465		206.8	-397.265		205.171	-602.436		205.074	-807.51
	207.266	3.25914			205.176	14.3937		205.157	-190.763		207.133	-397.896		205.505	-603.401		205.413	-808.814
	207.61	3.29889			205.51	14.3892		205.492	-191.103		207.467	-398.57		205.838	-604.408		205.743	-810.151
	207.934	3.33863			205.844	14.3622		205.825	-191.463		207.81	-399.273		206.172	-605.445		206.075	-811.52
	208.264	3.36843			206.187	14.3937		206.159	-191.765		208.141	-399.906		206.506	-606.412		206.409	-812.821
	208.594	3.38332			206.518	14.4385		206.83	-192.391		208.471	-400.862		206.839	-607.701		206.753	-814.454
	208.928	3.42799			206.848	14.4699		207.161	-192.691		208.803	-401.494		207.173	-608.667		207.083	-815.75
	209.262	3.40814			207.179	14.4834		207.492	-193.009		209.132	-402.141		207.516	-609.657		207.413	-817.07
	209.598	3.37339			207.513	14.5327		207.834	-193.301		209.466	-402.767		207.847	-610.614		207.745	-818.359
	209.929	3.37836			207.846	14.4968		208.165	-193.668		209.799	-403.467		208.177	-611.644		208.078	-819.722
	210.263	3.36346			208.18	14.5461		208.516	-193.97		210.137	-404.107		208.509	-612.616		208.412	-821.028
	210.597	3.40318			208.514	14.5775		208.846	-194.269		210.467	-404.736		208.843	-613.579		208.746	-822.325
	210.94	3.38332			208.848	14.5327		209.177	-194.644		210.801	-405.445		209.176	-614.621		209.08	-823.701
	211.271	3.41807			209.174	14.5685		209.507	-194.938		211.144	-406.082		209.51	-615.592		209.413	-825.005
	211.589	3.40814			209.517	14.5416		209.838	-195.296		211.475	-406.771		209.844	-616.615		209.747	-826.362
	211.931	3.41807			209.848	14.6536		210.168	-195.514		211.806	-407.32		210.179	-617.499		210.09	-827.589
	212.264	3.36843			210.177	14.6671		210.498	-195.831		212.137	-407.968		210.512	-618.48		210.42	-828.9
	212.598	3.43792			210.509	14.6715		210.833	-196.161		212.47	-408.631		210.855	-619.486		210.751	-830.237
	212.932	3.40318			210.842	14.6894		211.163	-196.474		212.805	-409.279		211.185	-620.464		211.082	-831.546
	213.266	3.35353			211.175	14.7163		211.497	-196.781		213.137	-409.918		211.516	-621.434		211.416	-832.85
	213.601	3.32373			211.509	14.7476		211.83	-197.082		213.47	-410.552		211.847	-622.399		211.75	-834.149
	213.933	3.38332			211.842	14.7342		212.164	-197.43		213.804	-411.234		212.182	-623.416		212.083	-835.499
	214.277	3.36843			212.176	14.7297		212.498	-197.768		214.138	-411.906		212.515	-624.421		212.418	-836.839
	214.607	3.3585			212.509	14.7387		212.831	-198.092		214.481	-412.573		212.85	-625.423		212.752	-838.175
	214.937	3.39325			212.853	14.7834		213.175	-198.392		214.812	-413.204		213.183	-626.387		213.085	-839.472
	215.268	3.35353			213.183	14.7923		213.505	-198.713		215.143	-413.856		213.518	-627.374		213.428	-840.802
	215.602	3.34857			213.514	14.8192		213.836	-199.017		215.474	-414.491		213.853	-628.344		213.759	-842.103
	215.936	3.37836			213.844	14.846		214.167	-199.321		215.807	-415.128		214.194	-629.322		214.089	-843.411
	216.269	3.3287			214.178	14.8549		214.5	-199.645		216.142	-415.787		214.525	-630.312		214.421	-844.733
	216.603	3.33367			214.512	14.9041		214.834	-199.93		216.475	-416.405		214.856	-631.261		214.754	-846.015
	216.938	3.32373			214.847	14.913		215.168	-200.255		216.809	-417.064		215.187	-632.251		215.088	-847.339
	217.271	3.34857			215.179	14.9264		215.501	-200.575		217.143	-417.718		215.521	-633.239		215.423	-848.662
	217.614	3.4528			215.516	14.9488		215.835	-200.886		217.477	-418.363		215.855	-634.218		215.755	-849.973
	217.942	3.47265			215.847	14.9666		216.169	-201.202		217.82	-419.022		216.198	-635.22		216.089	-851.309
	218.272	3.42303			216.189	14.9532		216.512	-201.559		218.151	-419.71		216.523	-636.233		216.422	-852.655
	218.603	3.45777			216.519	14.9845		216.843	-201.859		218.481	-420.34		216.857	-637.197		216.765	-853.962
	218.937	3.4528			216.855	15.0068		217.173	-202.166		218.812	-420.978		217.191	-638.169		217.096	-855.265
	219.27	3.44288			217.181	15.0291		217.504	-202.475		219.147	-421.622		217.533	-639.155		217.426	-856.581
	219.604	3.47265			217.514	14.9845		217.838	-202.854		219.481	-422.335		217.864	-640.199		217.752	-857.951
	219.937	3.41311			217.848	15.0247		218.171	-203.146		219.814	-422.96		218.188	-641.148		218.087	-859.235
	220.271	3.53216			218.181	15.0381		218.506	-203.468		220.147	-423.615		218.521	-642.136		218.42	-860.556
	220.605	3.46273			218.515	15.0827		218.84	-203.757		220.482	-424.239		218.854	-643.093		218.754	-861.847
	220.949	3.51728			218.849	15.0961		219.177	-204.081		220.815	-424.896		219.188	-644.084		219.092	-863.176
	221.279	3.52224			219.182	15.0827		219.507	-204.424		221.159	-425.583		219.522	-645.105		219.421	-864.526
	221.61	3.50736			219.526	15.1496		219.85	-204.7		221.489	-426.189		219.856	-646.045		219.756	-865.801
	221.94	3.53216			219.857	15.163		220.181	-205.018		221.82	-426.838		220.19	-647.028		220.098	-867.126
	222.274	3.55199			220.186	15.1362		220.511	-205.375		222.151	-427.526		220.524	-648.05		220.429	-868.479
	222.607	3.66594			220.517	15.1986		220.842	-205.643		222.485	-428.128		220.866	-648.994		220.759	-869.753
	222.941	3.55694			220.851	15.212		221.176	-205.964		222.819	-428.783		221.197	-649.98		221.091	-871.071
	223.275	3.51232			221.185	15.2699		221.51	-206.24		223.153	-429.393		221.528	-650.921		221.424	-872.345
	223.609	3.50736			221.518	15.1897		221.845	-206.655		223.487	-430.142		221.86	-652.002		221.757	-873.759
	223.943	3.51232			221.852	15.2521		222.178	-206.926		223.821	-430.747		222.193	-652.94		222.091	-875.031
	224.286	3.46769			222.186	15.2566		222.512	-207.255		224.139	-431.394		222.527	-653.921		222.425	-876.346
	224.616	3.43792			222.52	15.2833		222.845	-207.562		224.463	-432.025		222.86	-654.885		222.759	-877.644
	224.947	3.54703			222.863	15.3011		223.188	-207.887		224.793	-432.68		223.194	-655.874		223.092	-878.966
	225.277	3.46769			223.194	15.3278		223.518	-208.19		225.124	-433.314		223.528	-656.842		223.435	-880.277
	225.612	3.55199			223.524	15.4168		223.849	-208.432		225.455	-433.887		223.862	-657.749		223.765	-881.514
	225.943	3.53216			223.855	15.4391		224.18	-208.741		225.789	-434.53		224.204	-658.734		224.096	-882.83
	226.277	3.5272			224.188	15.3857		224.514	-209.128		226.123	-435.251		224.535	-659.786		224.427	-884.213
	226.611	3.5272			224.522	15.399		224.848	-209.449		226.457	-435.906		224.865	-660.771		224.758	-885.529
	226.945	3.5272			224.856	15.399		225.181	-209.782		226.79	-436.572		225.198	-661.77		225.092	-886.862
	227.279	3.55199			225.187	15.448		225.515	-210.067		227.124	-437.191		225.531	-662.722		225.426	-888.148
	227.622	3.55694			225.521	15.5058		225.849	-210.343		227.458	-437.801		225.865	-663.666		225.76	-889.426
	228.283	3.51728			225.856	15.4257		226.183	-210.757		227.801	-438.558		226.208	-664.766		226.093	-890.859
	228.614	3.61145			226.198	15.4346		226.526	-211.091		228.131	-439.222		226.533	-665.755		226.428	-892.183
	228.947	3.61641			226.528	15.4257		226.862	-211.436		228.461	-439.897		226.867	-666.764		226.77	-893.534
	229.281	3.51728			226.858	15.3679		227.187	-211.819		228.792	-440.611		227.201	-667.812		227.1	-894.912
	229.615	3.54207			227.188	15.4391		227.522	-212.083		229.127	-441.21		227.543	-668.753		227.43	-896.183
	229.948	3.53216			227.522	15.4257		227.848	-212.422		229.46	-441.882		227.874	-669.756		227.766	-897.522
	230.282	3.46273			227.856	15.4836		228.182	-212.698		229.795	-442.493		228.201	-670.694		228.096	-898.79
	230.616	3.44288			228.189	15.5147		228.515	-213		230.128	-443.128		228.533	-671.661		228.429	-900.09
	230.96	3.56686			228.523	15.5147		228.849	-213.334		230.462	-443.796		228.867	-672.663		228.763	-901.426
	231.29	3.49249			228.884	15.5591		229.183	-213.624		230.796	-444.42		229.201	-673.621		229.097	-902.718
	231.621	3.57181			229.203	15.5902		229.517	-213.927		231.139	-445.066		229.535	-674.601		229.464	-904.065
	231.951	3.59659			229.533	15.6036		229.86	-214.256		231.47	-445.726		229.869	-675.595		229.809	-905.404
	232.285	3.5619			229.864	15.6347		230.19	-214.555		231.801	-446.356		230.203	-676.559		230.14	-906.699
	232.619	3.61145			230.196	15.6169		230.521	-214.904		232.132	-447.036		230.537	-677.573		230.47	-908.043
	232.953	3.53712			230.526	15.6702		230.848	-215.178		232.466	-447.644		230.879	-678.523		230.801	-909.324
	233.287	3.65603			230.86	15.6746		231.181	-215.506		232.801	-448.307		231.209	-679.516		231.133	-910.649
	233.62	3.64117			231.193	15.7323		231.519	-215.787		233.128	-448.915		231.54	-680.455		231.467	-911.922
	233.955	3.67584			231.527	15.7057		231.849	-216.143		233.461	-449.604		231.872	-681.476		231.807	-913.283
	234.297	3.63127			231.861	15.7457		232.183	-216.437		233.795	-450.232		232.221	-682.453		232.139	-914.592
	234.627	3.58172			232.194	15.7811		232.517	-216.736		234.129	-450.865		232.565	-683.43		232.469	-915.899
	234.958	3.59163			232.528	15.8211		232.85	-217.029		234.472	-451.501		232.896	-684.397		232.802	-917.199
	235.289	3.6065			232.871	15.8122		233.194	-217.382		234.802	-452.184		233.227	-685.411		233.136	-918.547
	235.622	3.57181			233.202	15.8876		233.524	-217.636		235.133	-452.769		233.557	-686.326		233.479	-919.805
	235.955	3.61641			233.532	15.861		233.86	-217.999		235.465	-453.464		233.887	-687.351		233.809	-921.16
	236.289	3.61145			233.864	15.8787		234.185	-218.306		235.798	-454.104		234.218	-688.322		234.14	-922.462
	236.622	3.6065			234.197	15.9496		234.519	-218.569		236.131	-454.7		234.549	-689.249		234.471	-923.72
	236.956	3.5619			234.53	15.8344		234.853	-219.019		236.466	-455.485		234.879	-690.364		234.805	-925.169
	237.29	3.61145			234.864	15.9097		235.187	-219.277		236.799	-456.076		235.212	-691.288		235.139	-926.427
	237.633	3.67089			235.198	15.8078		235.521	-219.713		237.133	-456.846		235.545	-692.391		235.473	-927.864
	237.963	3.67089			235.533	15.8255		235.855	-220.029		237.467	-457.496		235.88	-693.376		235.811	-929.187
	238.294	3.64613			235.865	15.9142		236.188	-220.274		237.81	-458.084		236.213	-694.297		236.146	-930.443
	238.625	3.67584			236.208	15.9319		236.531	-220.599		238.141	-458.74		236.547	-695.287		236.474	-931.761
	238.958	3.64117			236.539	15.9053		236.862	-220.957		238.471	-459.428		236.881	-696.309		236.816	-933.125
	239.292	3.62136			236.869	15.9718		237.193	-221.221		238.812	-460.033		237.215	-697.248		237.147	-934.395
	239.625	3.63622			237.201	15.9895		237.524	-221.535		239.137	-460.672		237.557	-698.229		237.477	-935.706
	239.954	3.64117			237.534	16.0205		237.849	-221.829		239.471	-461.3		237.888	-699.188		237.809	-936.997
	240.288	3.64613			237.868	16.0205		238.179	-222.159		239.805	-461.964		238.219	-700.183		238.142	-938.325
	240.622	3.66594			238.202	16.0692		238.51	-222.441		240.138	-462.579		238.55	-701.129		238.476	-939.605
					238.536	16.0559		238.84	-222.784		240.473	-463.257		238.889	-702.146		238.81	-940.956
					238.869	16.1222		239.171	-223.049		240.808	-463.857		239.218	-703.075		239.144	-942.219

## Sheet: Figure 4 C
				Concentrations of CuS@BSA-NB2 NPs /μg/mL	ΔT/℃ (0-4 min)
				0	3.6065	3.5059	3.55661
				12.5	16.1665	16.1243	16.246
				25	24.1554	24.1955	24.164
				50	31.3586	31.3466	31.4046
				100	38.6799	38.7671	38.7556
				200	46.7334	46.8179	46.8998

## Sheet: Figure 4 D
						ΔT/℃
					relative time/s	PBS	CuS@BSA	CuS@BSA-NB2
					0	0	0	0
					0.334	0.0460911	0.191095	0
					0.677	0.0102444	0.0855312	0.227819
					1.008	-0.0666103	0.211191	0.445065
					1.338	-0.0666103	0.341724	0.641724
					1.669	0	0.532219	0.933533
					2.003	-0.040987	0.722382	1.1995
					2.337	-0.0102444	0.967104	1.42982
					2.671	-0.0717373	1.40523	1.65465
					3.005	-0.0717373	1.73268	1.96367
					3.338	-0.0666103	2.06903	2.18741
					3.673	-0.035862	2.12335	2.47016
					4.016	-0.0973682	2.29106	2.71759
					4.346	-0.0563602	2.61097	2.9842
					4.676	-0.123007	2.85644	3.27967
					5.015	-0.0973682	2.97406	3.45657
					5.341	-0.0461102	3.30179	3.73609
					5.675	-0.128136	3.56035	3.9856
					6.009	-0.0973682	3.81831	4.25405
					6.347	-0.112751	3.94464	4.41967
					6.676	-0.123007	4.25985	4.68708
					7.01	-0.117878	4.43888	4.86661
					7.349	-0.0717373	4.64658	5.16681
					7.679	-0.035862	4.9502	5.37454
					8.01	-0.040987	5.0993	5.62524
					8.346	0.138214	5.2962	5.84655
					8.674	0.0307293	5.56458	5.97145
					9.008	0.0563297	5.76545	6.22082
					9.34	0.0921612	5.8562	6.47444
					9.673	0.0716877	6.10421	6.73702
					10.006	0.0921612	6.3184	6.86571
					10.34	0.0819263	6.58913	7.04657
					10.75	0	6.63182	7.19391
					11.08	0.076807	6.91127	7.41218
					11.413	0.0102444	7.06255	7.57799
					11.747	0.0563297	7.23251	7.81444
					12.081	0.0563297	7.45401	8.02211
					12.412	0.127981	7.56226	8.17761
					12.746	0.122866	7.86761	8.45982
					13.075	0.112631	8.08791	8.6382
					13.408	0.14333	8.21895	8.81629
					13.816	0.112631	8.41056	8.96606
					14.15	0.0972805	8.63449	9.06424
					14.48	0.199583	8.76492	9.21369
					14.81	0.112631	8.77888	9.40489
					15.143	0.102398	8.93239	9.56321
					15.478	0.117748	9.0532	9.69342
					15.812	0.112631	9.21563	9.84207
					16.145	0.133097	9.39635	10.0461
					16.483	0.107515	9.59991	10.1249
					16.813	0.2507	9.6877	10.3839
					17.148	0.296682	9.85386	10.4625
					17.488	0.2507	10.1119	10.6101
					17.818	0.266029	10.2682	10.7576
					18.148	0.327326	10.282	10.9187
					18.481	0.327326	10.4611	11.1209
					18.815	0.291574	10.5941	11.2907
					19.149	0.271139	10.7682	11.4282
					19.483	0.235367	10.9191	11.5472
					19.816	0.204697	10.9922	11.6433
					20.15	0.240479	11.2022	11.8169
					20.485	0.306898	11.3981	11.972
					20.824	0.332434	11.4391	12.0995
					21.154	0.2507	11.6528	12.2998
					21.489	0.235367	11.8026	12.3407
					21.818	0.291574	11.9341	12.5178
					22.152	0.235367	12.0473	12.6539
					22.485	0.189358	12.2328	12.7988
					22.82	0.230255	12.3458	12.9255
					23.158	0.199583	12.5083	13.1199
					23.487	0.245588	12.612	13.2417
					23.823	0.220034	12.639	13.3589
					24.162	0.266029	12.8686	13.5301
					24.493	0.363068	12.9405	13.5885
					24.827	0.312006	13.1112	13.7279
					25.155	0.306898	13.2547	13.8626
					25.489	0.2507	13.4115	13.9882
					25.823	0.306898	13.5055	14.0733
					26.157	0.306898	13.6709	14.2345
					26.491	0.388588	13.8718	14.3687
					26.826	0.363068	13.9743	14.4893
					27.16	0.434511	13.9877	14.6722
					27.5	0.449816	14.0634	14.7301
					27.83	0.454916	14.1702	14.8281
					28.161	0.398796	14.2858	15.0016
					28.499	0.403898	14.4147	15.0905
					28.828	0.368172	14.6409	15.1926
					29.161	0.373276	14.7472	15.2991
					29.5	0.37838	14.8269	15.3922
					29.829	0.388588	14.9154	15.4764
					30.169	0.332434	15.0524	15.5959
					30.503	0.368172	15.1804	15.7374
					30.838	0.449816	15.3436	15.8434
					31.169	0.439613	15.3391	16.0111
					31.495	0.500811	15.5285	16.0772
					31.828	0.495712	15.5461	16.2357
					32.162	0.495712	15.6296	16.3545
					32.496	0.511007	15.7746	16.5742
					32.829	0.495712	15.9151	16.6268
					33.168	0.495712	15.9852	16.7233
					33.497	0.60273	16.0159	16.8328
					33.832	0.61801	16.1035	16.9817
					34.172	0.556879	16.1561	17.0604
					34.502	0.546686	16.3923	17.1085
					34.838	0.485516	16.4228	17.1827
					35.166	0.511007	16.5974	17.2875
					35.5	0.521202	16.6934	17.4663
					35.834	0.485516	16.9068	17.5404
					36.168	0.536493	16.885	17.7275
					36.501	0.54159	17.0677	17.7666
					36.836	0.536493	17.1459	17.8579
					37.182	0.592543	17.224	17.9274
					37.51	0.572165	17.3672	18.0272
					37.841	0.561974	17.4755	18.1356
					38.171	0.638378	17.5231	18.2439
					38.504	0.61801	17.6876	18.4559
					38.838	0.633287	17.7956	18.5467
					39.172	0.684195	17.8474	18.6417
					39.506	0.638378	17.9338	18.7668
					39.84	0.628195	18.0244	18.8143
					40.178	0.694374	18.0977	18.9392
					40.516	0.638378	18.2484	19.0425
					40.892	0.648561	18.2958	19.1372
					41.243	0.653652	18.4463	19.2575
					41.574	0.735079	18.4764	19.3649
					41.908	0.770683	18.5838	19.4507
					42.247	0.745253	18.6997	19.545
					42.575	0.740166	18.8068	19.605
					42.909	0.735079	18.8454	19.7163
					43.243	0.740166	18.9953	19.8575
					43.577	0.648561	19.021	19.9088
					43.921	0.582354	19.1621	19.9643
					44.251	0.643471	19.3244	20.0241
					44.581	0.628195	19.3415	20.1095
					44.917	0.643471	19.4993	20.1735
					45.246	0.572165	19.5462	20.2715
					45.58	0.597637	19.6611	20.4206
					45.915	0.638378	19.708	20.4972
					46.247	0.740166	19.8228	20.6545
					46.576	0.78594	19.9291	20.697
					46.909	0.852022	20.0183	20.7946
					47.252	0.821527	20.1286	20.871
					47.583	0.755426	20.2091	20.9558
					47.913	0.801193	20.2431	21.0829
					48.244	0.857103	20.3617	21.2268
					48.578	0.765598	20.4294	21.2649
					48.912	0.806276	20.4971	21.3917
					49.245	0.75034	20.5816	21.4381
					49.579	0.801193	20.6535	21.5437
					49.913	0.791025	20.759	21.6491
					50.247	0.841858	20.7928	21.7208
					50.59	0.801193	20.9151	21.8092
					50.921	0.796108	20.991	21.8555
					51.251	0.877428	21.1047	21.9649
					51.58	0.811361	21.1678	22.0952
					51.923	0.796108	21.3192	22.133
					52.248	0.811361	21.3108	22.2422
					52.581	0.862185	21.378	22.3303
					52.915	0.821527	21.483	22.4058
					53.249	0.882507	21.5249	22.5482
					53.583	0.867266	21.6927	22.5733
					53.926	0.796108	21.7346	22.7072
					54.256	0.780855	21.8602	22.7908
					54.586	0.841858	21.9355	22.866
					54.917	0.836777	22.0066	22.8827
					55.251	0.816444	22.0985	23.0329
					55.589	0.841858	22.1361	23.0955
					55.923	0.841858	22.2571	23.1497
					56.251	0.918064	22.303	23.2538
					56.585	0.882507	22.3739	23.3454
					56.919	0.918064	22.4489	23.3412
					57.262	0.862185	22.5489	23.4411
					57.592	0.907906	22.6404	23.4868
					57.923	0.923141	22.7942	23.653
					58.254	0.892668	22.7735	23.7111
					58.588	0.98914	22.8898	23.8065
					58.922	0.938375	22.9728	23.8811
					59.26	1.01959	23.0682	23.9515
					59.594	0.98914	23.1387	24.0757
					59.931	1.00944	23.1677	24.1047
					60.256	1.00944	23.3126	24.2329
					60.599	1.06017	23.3664	24.2907
					60.93	1.06017	23.4822	24.3279
					61.26	1.07031	23.5731	24.4352
					61.597	1.10074	23.6556	24.3981
					61.933	1.09567	23.6969	24.4435
					62.261	1.0906	23.6969	24.5878
					62.598	1.08553	23.7423	24.6167
					62.927	1.0906	23.8165	24.7114
					63.261	1.12608	23.8742	24.7608
					63.595	1.12608	24.0102	24.9048
					63.938	1.11088	24.0884	24.9953
					64.268	1.15142	24.1706	25.0815
					64.599	1.12101	24.2241	25.1103
					64.935	1.08553	24.4007	25.2375
					65.263	1.12101	24.4663	25.2826
					65.597	1.14129	24.5689	25.4506
					65.931	1.15142	24.6672	25.5079
					66.265	1.10581	24.6672	25.6225
					66.598	1.11595	24.7286	25.7124
					66.932	1.12101	24.8514	25.7941
					67.275	1.18689	24.9005	25.835
					67.605	1.15649	24.9373	25.8799
					67.947	1.17676	25.113	25.9044
					68.267	1.13622	25.1415	25.9615
					68.602	1.13622	25.1252	26.0553
					68.935	1.10581	25.1211	26.1694
					69.27	1.08045	25.2272	26.2752
					69.602	1.0906	25.2598	26.3037
					69.938	1.15142	25.3495	26.381
					70.269	1.12608	25.431	26.4176
					70.612	1.19196	25.5409	26.5192
					70.943	1.20715	25.6711	26.6126
					71.296	1.21728	25.7239	26.5964
					71.638	1.22741	25.8214	26.641
					71.973	1.21728	25.8783	26.7587
					72.311	1.2831	25.9513	26.7789
					72.64	1.23247	26.0243	26.937
					72.974	1.26285	26.0568	26.9734
					73.308	1.38934	26.0933	27.0463
					73.641	1.3084	26.231	27.1595
					73.986	1.21728	26.2512	27.2363
					74.311	1.21222	26.2917	27.2727
					74.638	1.23247	26.409	27.3333
					74.971	1.23754	26.4737	27.4422
					75.303	1.2426	26.5181	27.4826
					75.638	1.21222	26.5747	27.5027
					75.971	1.18182	26.5747	27.6156
					76.306	1.18182	26.6312	27.6237
					76.638	1.23247	26.7038	27.7324
					76.972	1.20209	26.728	27.7807
					77.315	1.27804	26.8329	27.8934
					77.645	1.30334	26.8571	27.9175
					77.976	1.3337	26.9215	28.038
					78.307	1.35394	27.0544	28.0943
					78.639	1.31852	27.0866	28.1625
					78.973	1.34888	27.1791	28.1545
					79.307	1.29322	27.1951	28.2588
					79.641	1.32864	27.2916	28.3951
					79.975	1.37922	27.3237	28.4471
					80.309	1.31346	27.4	28.5352
					80.629	1.34382	27.4883	28.5632
					80.949	1.4045	27.5965	28.6592
					81.279	1.37922	27.7047	28.6552
					81.611	1.36405	27.7087	28.7352
					81.95	1.26285	27.7607	28.7392
					82.279	1.22741	27.8288	28.7991
					82.614	1.30334	27.8488	28.871
					82.947	1.27804	27.8648	29.0186
					83.281	1.30334	27.9408	29.0226
					83.615	1.33876	28.0167	29.0983
					83.957	1.35899	28.0367	29.1262
					84.291	1.33876	28.1006	29.2378
					84.618	1.38428	28.1325	29.2736
					84.949	1.39439	28.2243	29.2815
					85.283	1.47021	28.32	29.3651
					85.613	1.38934	28.332	29.4844
					85.947	1.4601	28.4037	29.5162
					86.283	1.4601	28.4356	29.6155
					86.619	1.45	28.4834	29.6711
					86.948	1.43989	28.555	29.7464
					87.29	1.49042	28.6107	29.9248
					87.621	1.49547	28.6664	29.8099
					87.952	1.48031	28.7698	29.8852
					88.284	1.59645	28.8373	29.9446
					88.617	1.56616	28.881	29.9486
					88.951	1.58131	29.0238	30.0001
					89.284	1.58635	29.0793	30.1386
					89.618	1.51062	29.0714	30.2256
					89.952	1.57626	29.1705	30.2098
					90.287	1.55102	29.2101	30.3244
					90.628	1.55607	29.2854	30.4428
					90.959	1.54092	29.2933	30.4823
					91.289	1.57121	29.3329	30.4862
					91.621	1.57626	29.3843	30.4823
					91.955	1.52577	29.499	30.4665
					92.289	1.51567	29.5029	30.5217
					92.622	1.56112	29.5898	30.6164
					92.957	1.57626	29.5859	30.8015
					93.29	1.49042	29.6491	30.77
					93.624	1.50557	29.6925	30.9038
					93.967	1.52072	29.7122	30.9707
					94.299	1.57121	29.7201	30.9943
					94.626	1.60149	29.8463	31.0886
					94.958	1.55607	29.9055	31.0689
					95.292	1.69229	29.9567	31.1907
					95.626	1.59645	30.0118	31.1553
					95.96	1.62168	30.0394	31.2652
					96.296	1.65699	30.0906	31.3633
					96.628	1.68725	30.1968	31.3672
					96.961	1.80316	30.1968	31.4103
					97.304	1.69733	30.2833	31.3986
					97.635	1.66708	30.3186	31.4103
					97.965	1.68725	30.3461	31.5279
					98.297	1.65699	30.3422	31.5083
					98.63	1.73262	30.4051	31.6022
					99.298	1.78301	30.4757	31.6453
					99.632	1.74774	30.5699	31.7587
					99.967	1.72254	30.6365	31.8408
					100.299	1.69229	30.6522	31.9775
					100.64	1.80316	30.6836	31.9579
					100.971	1.62672	30.7893	31.9892
					101.299	1.73262	30.8011	32.0672
					101.63	1.73766	30.8441	32.0633
					101.964	1.72254	30.9772	32.0594
					102.299	1.76286	30.9928	32.1179
					102.632	1.72758	31.0983	32.1647
					102.966	1.76286	31.1647	32.2037
					103.298	1.73262	31.2311	32.2076
					103.632	1.75782	31.3443	32.3166
					103.974	1.7679	31.2936	32.3556
					104.305	1.75782	31.3521	32.4373
					104.642	1.71246	31.3833	32.5151
					104.968	1.75278	31.4495	32.5812
					105.302	1.73766	31.5119	32.62
					105.636	1.67212	31.5197	32.6861
					105.969	1.69229	31.5275	32.7793
					106.303	1.70742	31.6404	32.8258
					106.637	1.78805	31.691	32.9111
					106.97	1.8082	31.6676	32.9577
					107.312	1.82331	31.7454	33.0081
					107.642	1.85352	31.8076	33.0662
					107.974	1.91895	31.8038	33.1513
					108.305	1.85352	31.8349	33.2017
					108.638	1.87366	31.8621	33.2249
					108.973	1.91392	31.9087	33.2558
					109.306	1.96423	31.9165	33.2906
					109.64	1.91895	32.0291	33.2868
					109.973	1.9592	32.0601	33.4066
					110.308	1.94914	32.095	33.4336
					110.649	1.96926	32.1648	33.5225
					110.98	1.92398	32.2269	33.5302
					111.31	1.92398	32.2385	33.6459
					111.642	1.88373	32.2617	33.7346
					111.976	1.93405	32.3199	33.8001
					112.31	1.91895	32.3934	33.804
					112.644	1.94914	32.4437	33.8233
					112.977	1.98937	32.4902	33.881
					113.317	1.92398	32.5327	33.9118
					113.642	1.93908	32.525	33.9503
					113.983	1.96423	32.5984	33.9734
					114.313	1.93908	32.6139	34.0465
					114.644	1.97429	32.6487	34.0888
					114.976	2.04467	32.7646	34.1311
					115.31	2.02457	32.7993	34.1849
					115.643	2.03462	32.8495	34.1657
					115.978	2.00949	32.8726	34.1926
					116.315	2.04467	32.8649	34.2502
					116.644	2.03462	32.9459	34.2887
					116.978	2.06477	32.9691	34.3578
					117.322	1.98434	33.0038	34.446
					117.65	1.95417	33.0192	34.4613
					117.981	2.03964	33.0885	34.5572
					118.313	2.00446	33.1194	34.6185
					118.647	2.03462	33.1271	34.6415
					118.98	1.93908	33.2002	34.6874
					119.314	1.97932	33.281	34.7334
					119.649	1.9944	33.3387	34.7678
					119.982	1.93908	33.3925	34.8023

## Sheet: Figure 4 E
					relative time/s	T/℃
					0	29.6537
					0.333	29.6637
					0.669	29.7241
					1.008	29.704
					1.338	29.6436
					1.671	29.6839
					2.002	29.6486
					2.337	29.6889
					2.67	29.5932
					3.005	29.563
					3.713	29.5983
					4.047	29.6033
					4.051	29.5932
					4.382	29.6436
					4.713	29.709
					5.044	29.9001
					5.384	29.7946
					5.71	29.9202
					6.044	30.0508
					6.378	30.2413
					6.712	30.4314
					7.05	30.6762
					7.72	31.1143
					8.051	31.4417
					8.384	31.7781
					8.715	31.8324
					9.044	32.0001
					9.347	32.32
					9.678	32.5655
					10.008	32.6831
					10.338	33.0108
					10.669	33.2694
					10.999	33.5274
					11.331	33.6537
					11.66	33.9689
					11.993	34.1479
					12.307	34.3556
					12.64	34.6593
					12.974	34.8084
					13.312	35.0053
					13.644	35.2736
					13.977	35.4745
					14.316	35.5653
					14.646	35.8133
					14.977	36.0275
					15.316	36.2982
					15.649	36.3409
					15.977	36.6203
					16.312	36.7716
					16.645	36.9416
					16.979	37.1631
					17.329	37.2713
					17.653	37.5767
					17.984	37.797
					18.314	37.928
					18.648	38.1196
					18.982	38.3435
					19.313	38.474
					19.647	38.4879
					19.981	38.6414
					20.315	38.7622
					20.659	38.9247
					20.989	39.1054
					21.32	39.309
					21.655	39.3968
					21.988	39.5629
					22.322	39.8209
					22.651	39.9773
					22.985	39.9911
					23.318	40.1702
					23.652	40.3032
					23.996	40.4772
					24.335	40.6282
					24.658	40.7013
					24.987	40.9112
					25.32	41.1071
					25.654	41.1481
					25.989	41.3618
					26.322	41.5116
					26.655	41.6431
					26.989	41.7564
					27.333	41.9419
					27.663	42.0549
					27.995	42.2173
					28.332	42.321
					28.662	42.3481
					28.991	42.5776
					29.325	42.6496
					29.658	42.8202
					29.997	42.9638
					30.333	43.1206
					30.67	43.2145
					31	43.38
					31.329	43.5808
					31.662	43.6833
					31.993	43.6967
					32.328	43.7724
					32.659	43.8793
					32.992	43.9949
					33.326	44.1237
					33.661	44.3499
					34.004	44.4563
					34.334	44.5359
					34.666	44.6244
					34.995	44.7614
					35.329	44.8895
					35.662	45.0526
					35.997	45.0482
					36.33	45.2375
					36.664	45.2551
					36.997	45.3387
					37.341	45.4837
					37.672	45.6241
					38.002	45.6943
					38.333	45.725
					38.671	45.8126
					38.99	45.8651
					39.341	46.1013
					39.666	46.1319
					39.985	46.3065
					40.316	46.4024
					40.646	46.6158
					40.977	46.5941
					41.308	46.7767
					41.643	46.8549
					41.971	46.9331
					42.305	47.0762
					42.644	47.1845
					42.977	47.2322
					43.308	47.3966
					43.64	47.5047
					43.985	47.5565
					44.31	47.6428
					44.641	47.7334
					44.975	47.8067
					45.304	47.9575
					45.638	48.0048
					45.972	48.1554
					46.305	48.1854
					46.639	48.2928
					46.972	48.4087
					47.317	48.5159
					47.649	48.5545
					47.978	48.7043
					48.312	48.73
					48.642	48.8711
					48.975	49.0334
					49.309	49.0505
					49.643	49.2083
					49.976	49.2552
					50.309	49.3702
					50.652	49.417
					50.982	49.5319
					51.313	49.6381
					51.643	49.7273
					51.977	49.8376
					52.31	49.9182
					52.645	49.9521
					52.979	50.0707
					53.313	50.1384
					53.646	50.2061
					53.989	50.2907
					54.32	50.3625
					54.651	50.4681
					54.981	50.5018
					55.314	50.6242
					55.648	50.7
					55.982	50.8137
					56.315	50.8769
					56.651	51.0282
					56.99	51.0198
					57.326	51.0871
					57.659	51.192
					57.987	51.234
					58.322	51.4017
					58.656	51.4436
					58.993	51.5692
					59.319	51.6445
					59.653	51.7156
					59.987	51.8075
					60.321	51.8451
					60.664	51.9662
					60.995	52.0121
					61.325	52.083
					61.656	52.158
					61.989	52.2579
					62.323	52.3495
					62.658	52.5033
					62.99	52.4825
					63.325	52.5988
					63.661	52.6818
					64.002	52.7772
					64.333	52.8477
					64.665	52.8767
					64.995	53.0216
					65.328	53.0754
					65.669	53.1912
					65.994	53.2821
					66.329	53.3647
					66.67	53.406
					66.996	53.406
					67.34	53.4514
					67.67	53.5256
					68.001	53.5833
					68.331	53.7192
					68.665	53.7974
					69.009	53.8797
					69.373	53.9331
					69.731	54.1097
					70.049	54.1754
					70.38	54.2779
					70.71	54.3763
					71.041	54.3763
					71.371	54.4377
					71.707	54.5605
					72.036	54.6095
					72.363	54.6463
					72.697	54.822
					73.03	54.8506
					73.364	54.8343
					73.698	54.8302
					74.041	54.9363
					74.372	54.9689
					74.702	55.0586
					75.033	55.1401
					75.369	55.25
					75.702	55.3802
					76.037	55.433
					76.369	55.5305
					76.703	55.5873
					77.037	55.6604
					77.38	55.7334
					77.711	55.7658
					78.042	55.8023
					78.373	55.94
					78.706	55.9603
					79.039	56.0007
					79.373	56.1181
					79.708	56.1827
					80.04	56.2272
					80.374	56.2837
					80.718	56.2837
					81.048	56.3402
					81.378	56.4129
					81.709	56.4371
					82.043	56.5419
					82.378	56.5661
					82.711	56.6306
					83.044	56.7634
					83.378	56.7956
					83.711	56.8881
					84.051	56.9042
					84.382	57.0006
					84.712	57.0328
					85.043	57.109
					85.377	57.1973
					85.712	57.3056
					86.046	57.4137
					86.379	57.4177
					86.713	57.4698
					87.046	57.5378
					87.389	57.5578
					87.72	57.5738
					88.055	57.6498
					88.388	57.7257
					88.714	57.7457
					89.048	57.8096
					89.381	57.8416
					89.724	57.9334
					90.05	58.0291
					90.383	58.041
					90.725	58.1128
					91.056	58.1446
					91.389	58.1924
					91.718	58.2641
					92.051	58.3198
					92.385	58.3755
					92.718	58.4788
					93.051	58.5463
					93.386	58.59
					93.72	58.7329
					94.061	58.7884
					94.392	58.7805
					94.722	58.8796
					95.055	58.9192
					95.389	58.9944
					95.725	59.0023
					96.055	59.0419
					96.388	59.0933
					96.722	59.208
					97.055	59.212
					97.399	59.2989
					97.729	59.2949
					98.059	59.3581
					98.391	59.4015
					98.724	59.4213
					99.062	59.4292
					99.381	59.5554
					99.712	59.6145
					100.042	59.6657
					100.372	59.7209
					100.703	59.7484
					101.033	59.7996
					101.364	59.9058
					101.695	59.9058
					102.029	59.9923
					102.362	60.0277
					102.697	60.0552
					103.029	60.0513
					103.364	60.1141
					103.697	60.1848
					104.04	60.2789
					104.365	60.3456
					104.696	60.3613
					105.027	60.3926
					105.36	60.4984
					105.695	60.5101
					106.029	60.5532
					106.362	60.6862
					106.696	60.7019
					107.031	60.8074
					107.373	60.8738
					107.703	60.9402
					108.034	61.0533
					108.365	61.0026
					108.699	61.0611
					109.032	61.0923
					109.365	61.1586
					109.699	61.2209
					110.034	61.2287
					110.368	61.2365
					110.71	61.3494
					111.04	61.4
					111.37	61.3767
					111.708	61.4545
					112.036	61.5167
					112.367	61.5128
					112.701	61.5439
					113.035	61.5711
					113.368	61.6177
					113.703	61.6255
					114.045	61.7381
					114.375	61.7691
					114.707	61.8041
					115.042	61.8739
					115.371	61.9359
					115.704	61.9475
					116.038	61.9708
					116.372	62.0289
					116.706	62.1025
					117.043	62.1528
					117.382	62.1992
					117.713	62.2418
					118.046	62.234
					118.375	62.3075
					118.708	62.323
					119.042	62.3577
					119.376	62.4736
					119.709	62.5084
					120.043	62.5585
					120.377	62.3461
					120.719	62.1567
					121.05	62.0366
					121.38	61.9282
					121.711	61.7575
					122.045	61.6177
					122.379	61.4973
					122.712	61.3728
					122.296	61.2287
					123.755	61.0962
					124.051	61.0221
					124.066	60.8426
					124.397	60.7644
					124.727	60.5689
					125.051	60.5336
					125.384	60.3809
					125.718	60.224
					126.051	60.1298
					126.384	60.0002
					126.718	59.8744
					127.051	59.7799
					127.391	59.7169
					127.722	59.646
					128.051	59.5436
					128.384	59.4726
					128.716	59.3936
					129.084	59.2317
					129.405	59.0656
					129.736	59.0577
					130.067	58.8835
					130.397	58.8637
					130.727	58.7884
					131.058	58.6337
					131.388	58.6575
					131.72	58.4192
					132.051	58.288
					132.385	58.1685
					132.719	58.1406
					133.053	58.0012
					133.386	57.8735
					133.72	57.8056
					134.062	57.7138
					134.393	57.6138
					134.723	57.5378
					135.055	57.4378
					135.388	57.3456
					135.722	57.3056
					136.055	57.1572
					136.389	57.0729
					136.724	56.9645
					137.057	56.8519
					137.4	56.8399
					137.729	56.8318
					138.06	56.7433
					138.392	56.6225
					138.725	56.5379
					139.059	56.4815
					139.392	56.3967
					139.726	56.2433
					140.06	56.1544
					140.393	56.1181
					140.736	56.0007
					141.066	55.8793
					141.396	55.8509
					141.729	55.7212
					142.062	55.636
					142.396	55.5427
					142.729	55.4777
					143.063	55.3964
					143.398	55.3517
					143.731	55.3192
					144.072	55.2988
					144.403	55.2663
					144.733	55.25
					145.066	55.0871
					145.4	54.9934
					145.734	54.9485
					146.067	54.8792
					146.402	54.8098
					146.734	54.7648
					147.068	54.6382
					147.41	54.5523
					147.74	54.4418
					148.071	54.4418
					148.404	54.3885
					148.737	54.3435
					149.07	54.2287
					149.404	54.1836
					149.738	54.1179
					150.072	54.003
					150.405	53.9783
					150.748	53.9331
					151.077	53.7933
					151.407	53.7563
					151.737	53.6204
					152.071	53.5874
					152.404	53.5627
					152.738	53.4349
					153.071	53.4018
					153.405	53.2862
					153.739	53.278
					154.081	53.1623
					154.411	53.1003
					154.741	53.1705
					155.074	53.0589
					155.408	52.9761
					155.742	52.9513
					156.076	52.7814
					156.408	52.715
					156.742	52.6777
					157.076	52.5531
					157.418	52.5033
					157.748	52.4784
					158.082	52.4825
					158.411	52.4576
					158.744	52.4493
					159.09	52.3079
					159.493	52.1913
					159.765	52.1538
					160.094	52.1538
					160.425	52.0413
					160.755	51.9954
					161.085	51.9787
					161.416	51.9578
					161.756	51.9453
					162.081	51.8994
					162.423	51.8159
					162.755	51.7867
					163.083	51.7365
					163.417	51.7114
					163.829	51.5901
					164.155	51.565
					164.485	51.5357
					164.815	51.5315
					165.148	51.4687
					165.482	51.4394
					165.815	51.3472
					166.15	51.2885
					166.483	51.2088
					166.816	51.1584
					167.152	51.0997
					167.491	51.0828
					167.821	50.9778
					168.152	50.9147
					168.486	50.8853
					168.818	50.8769
					169.152	50.7843
					169.486	50.7337
					169.82	50.7169
					170.154	50.6494
					170.493	50.6452
					170.828	50.5693
					171.159	50.5103
					171.49	50.4301
					171.823	50.4174
					172.156	50.3414
					172.49	50.278
					172.825	50.2822
					173.158	50.1554
					173.491	50.1681
					173.827	50.2188
					174.167	50.1681
					174.497	50.0707
					174.828	49.9987
					175.16	49.9733
					175.494	49.9394
					175.836	49.8588
					176.156	49.8546
					176.497	49.7994
					176.824	49.6509
					177.159	49.6169
					177.498	49.5616
					177.828	49.5786
					178.158	49.4766
					178.491	49.4723
					178.826	49.4128
					179.159	49.3659
					179.493	49.3063
					179.827	49.2509
					180.163	49.2168
					180.504	49.106
					180.835	49.0633
					181.165	49.0036
					181.496	48.9651
					181.829	48.9224
					182.163	48.9438
					182.496	48.8754
					182.83	48.854
					183.54	48.8925
					183.873	48.7942
					184.051	48.8241
					184.17	48.6958
					184.501	48.6744
					184.831	48.6487
					185.498	48.6744
					185.832	48.503
					186.164	48.4259
					186.503	48.3701
					186.832	48.3572
					187.176	48.2714
					187.506	48.1983
					187.836	48.1468
					188.167	48.1683
					188.5	48.121
					188.834	48.0565
					189.161	48.0005
					189.488	47.9876
					189.819	47.9962
					190.149	47.9618
					190.48	47.8843
					190.811	47.8627
					191.14	47.8369
					191.475	47.7938
					191.809	47.7895
					192.145	47.7119
					192.472	47.6774
					192.812	47.5954
					193.144	47.5565
					193.473	47.5479
					193.81	47.4787
					194.148	47.496
					194.478	47.4355
					194.809	47.3966
					195.142	47.2971
					195.475	47.2841
					195.81	47.2538
					196.143	47.3058
					196.477	47.1499
					196.811	47.1585
					197.146	47.1455
					197.485	47.0762
					197.816	47.0805
					198.146	47.0328
					198.479	47.0198
					198.813	46.9938
					199.147	46.9157
					199.48	46.9114
					199.814	46.8723
					200.147	46.8202
					200.491	46.8071
					200.822	46.6811
					201.152	46.6854
					201.483	46.6941
					201.816	46.6767
					202.157	46.5679
					202.488	46.5897
					202.818	46.5636
					203.147	46.5201
					203.48	46.4896
					203.825	46.4896
					204.155	46.4809
					204.485	46.4155
					204.816	46.3937
					205.149	46.3588
					205.483	46.2934
					205.817	46.276
					206.151	46.3545
					206.485	46.241
					206.819	46.1843
					207.162	46.2018
					207.492	46.1494
					207.823	46.1231
					208.154	46.0969
					208.486	46.0663
					208.82	45.9964
					209.154	45.957
					209.487	45.9177
					209.821	45.9395
					210.155	45.8826
					210.498	45.8432
					210.829	45.8826
					211.159	45.8432
					211.49	45.8345
					211.823	45.8345
					212.156	45.8038
					212.49	45.7732
					212.824	45.7381
					213.157	45.6943
					213.492	45.6548
					213.835	45.5715
					214.165	45.5188
					214.495	45.5056
					214.826	45.5013
					215.159	45.5056
					215.494	45.4749
					215.826	45.4617
					216.16	45.4793
					216.494	45.3914
					216.828	45.3695
					217.172	45.2727
					217.502	45.2331
					217.835	45.1583
					218.168	45.1627
					218.497	45.1055
					218.831	45.0614
					219.243	45.0438
					219.563	45.1055
					219.914	45.1099
					220.245	45.1231
					220.575	45.0923
					220.906	45.0262
					221.236	44.9777
					221.572	45.0262
					221.901	44.7835
					222.23	44.7393
					222.564	44.7217
					222.897	44.6686
					223.232	44.6686
					223.565	44.6156
					223.908	44.6686
					224.243	44.5935
					224.568	44.589
					224.901	44.6067
					225.234	44.5448
					225.567	44.5581
					225.901	44.5359
					226.235	44.4696
					226.568	44.5227
					226.903	44.4563
					227.245	44.412
					227.576	44.3987
					227.908	44.3721
					228.233	44.3411
					228.567	44.2657
					228.901	44.2746
					229.234	44.2125
					229.568	44.208
					229.903	44.137
					230.235	44.1237
					230.578	44.1237
					230.908	44.0971
					231.238	44.0749
					231.569	44.0393
					231.902	44.0482
					232.238	44.0393
					232.57	44.1015
					232.903	44.0349
					233.237	44.0349
					233.571	44.0038
					233.914	43.9727
					234.244	43.9104
					234.576	43.8081
					234.906	43.8125
					235.24	43.7234
					235.574	43.67
					235.907	43.6744
					236.242	43.6343
					236.575	43.6432
					236.909	43.6744
					237.252	43.6254
					237.582	43.6165
					237.913	43.6165
					238.244	43.563
					238.579	43.5808
					238.912	43.505
					239.246	43.4469
					239.579	43.4469
					239.914	43.4246
					240.247	43.3665
					240.59	43.3621
					240.92	43.3174
					241.251	43.3844
					241.582	43.2593
					241.916	43.2369
					242.25	43.2593
					242.584	43.2459
					242.918	43.1788
					243.626	43.134
					243.961	43.0892
					244.051	43.0847
					244.313	43.0624
					244.644	43.0624
					244.975	43.0489
					245.266	42.9862
					245.592	43.0265
					245.926	42.9862
					246.26	42.9638
					246.594	42.9727
					246.927	42.8606
					247.27	42.8427
					247.6	42.8337
					247.932	42.7574
					248.263	42.7529
					248.597	42.7484
					248.93	42.6855
					249.252	42.6676
					249.57	42.6271
					249.914	42.6496
					250.244	42.6541
					250.574	42.5732
					250.905	42.7125
					251.235	42.6541
					251.566	42.5642
					251.9	42.5417
					252.234	42.5417
					252.571	42.5057
					252.902	42.1813
					253.225	42.1632
					253.559	42.1632
					253.902	42.1226
					254.232	42.1632
					254.563	42.0774
					254.895	42.0684
					255.228	42.0097
					255.561	42.0097
					255.895	42.0142
					256.229	41.9057
					256.563	41.9057
					256.896	41.9238
					257.239	41.9148
					257.569	41.9057
					257.902	41.7971
					258.231	41.8379
					258.569	41.8152
					258.899	41.9374
					259.232	41.7926
					259.566	41.7383
					259.901	41.7473
					260.234	41.7654
					260.576	41.7111
					260.907	41.6794
					261.237	41.7111
					261.569	41.6341
					261.903	41.5887
					262.237	41.5116
					262.578	41.5116
					262.904	41.5661
					263.235	41.5706
					263.569	41.498
					263.911	41.4889
					264.242	41.4799
					264.574	41.4753
					264.904	41.4345
					265.237	41.3936
					265.571	41.33
					265.905	41.3482
					266.24	41.4299
					266.574	41.4072
					266.907	41.3754
					267.25	41.4163
					267.58	41.38
					267.911	41.3436
					268.242	41.3073
					268.577	41.28
					268.91	41.23
					269.244	41.2573
					269.578	41.2391
					269.912	41.2027
					270.246	41.2573
					270.588	41.1436
					270.919	41.1071
					271.249	41.0844
					271.581	41.0616
					271.914	41.0434
					272.248	41.0616
					272.581	41.0616
					272.915	40.9796
					273.244	41.0115
					273.577	40.9659
					273.919	40.9614
					274.25	40.9523
					274.58	40.9386
					274.912	40.9249
					275.245	40.893
					275.58	40.8793
					275.913	40.8702
					276.247	40.893
					276.581	40.8519
					276.914	40.8382
					277.257	40.7652
					277.587	40.7515
					277.918	40.7835
					278.25	40.7469
					278.584	40.6967
					278.919	40.6327
					279.265	40.6647
					279.614	40.6556
					279.933	40.5962
					280.264	40.5596
					280.594	40.5138
					282.622	40.4726
					282.956	40.4314
					283.289	40.3902
					283.622	40.4452
					283.965	40.3994
					284.295	40.4131
					284.626	40.4131
					284.958	40.4314
					285.292	40.3856
					285.625	40.3856
					285.96	40.3536
					286.293	40.3032
					286.626	40.3444
					286.96	40.2894
					287.302	40.2711
					287.635	40.3169
					287.963	40.2298
					288.296	40.2848
					288.63	40.2665
					288.964	40.2115
					289.297	40.2023
					289.63	40.2023
					289.964	40.1518
					290.373	40.1702
					290.701	40.1426
					291.031	40.1518
					291.361	40.0967
					291.694	40.1059
					292.028	40.0784
					292.362	40.0324
					292.695	40.0738
					293.029	39.9773
					293.365	39.9589
					293.699	39.8945
					294.038	39.9543
					294.368	39.9175
					294.699	39.9681
					295.032	39.9221
					295.365	39.9359
					295.699	39.9037
					296.033	39.9083
					296.366	39.8945
					296.702	39.9267
					297.036	39.8393
					297.374	39.8393
					297.704	39.7887
					298.034	39.7012
					298.367	39.7196
					298.702	39.7196
					299.036	39.6459
					299.369	39.7104
					299.703	39.6505
					300.044	39.6874
					300.372	39.6551
					300.711	39.6551
					301.042	39.6321
					301.372	39.6367
					301.705	39.5906
					302.039	39.5675
					302.372	39.5629
					302.709	39.526
					302.29	39.5168
					303.749	39.5076
					304.051	39.4152
					304.051	39.3875
					304.38	39.526
					304.71	39.3829
					305.044	39.4152
					305.377	39.3737
					305.711	39.4291
					306.045	39.3644
					306.379	39.3737
					306.713	39.309
					307.049	39.2812
					307.388	39.2766
					307.718	39.2812
					308.049	39.2905
					308.382	39.2997
					308.716	39.198
					309.049	39.2442
					309.37	39.2442
					309.747	39.198
					310.097	39.198
					310.434	39.235
					310.758	39.2442
					311.089	39.1517
					311.42	39.1424
					311.753	39.0776
					312.087	39.0915
					312.421	39.0313
					312.755	39.0869
					313.082	39.0313
					313.416	38.9525
					313.759	39.0128
					314.089	38.9247
					314.42	38.92
					314.75	38.9618
					315.084	38.869
					315.418	38.92
					315.751	38.9154
					316.085	38.8412
					316.419	38.8226
					316.753	38.9015
					317.096	38.8504
					317.427	38.92
					317.757	38.7855
					318.088	38.7576
					318.421	38.7622
					318.755	38.7251
					319.089	38.7112
					319.423	38.7622
					319.756	38.6879
					320.09	38.7112
					320.413	38.674
					320.732	38.7437
					321.062	38.7112
					321.392	38.6833
					321.726	38.5205
					322.06	38.5252
					322.393	38.5531
					322.727	38.5298
					323.061	38.474
					323.395	38.5438
					323.738	38.5252
					324.069	38.4926
					324.399	38.5484
					324.729	38.4786
					325.063	38.4879
					325.397	38.4926
					326.064	38.4972
					326.398	38.5019
					327.076	38.5484
					327.407	38.4134
					327.737	38.3901
					328.067	38.3016
					328.401	38.4181
					328.735	38.3062
					329.068	38.241
					329.402	38.3016
					329.736	38.2876
					330.07	38.4274
					330.414	38.3622
					330.744	38.3062
					331.071	38.3016
					331.401	38.3435
					331.734	38.3016
					332.068	38.2876
					332.403	38.199
					332.738	38.2316
					333.068	38.2969
					333.402	38.1896
					333.745	38.1756
					334.076	38.2223
					334.406	38.1196
					334.736	38.199
					335.07	38.1616
					335.404	38.199
					335.737	38.157
					336.068	38.0542
					336.402	38.0355
					336.735	37.9935
					337.078	38.0542
					337.409	38.1056
					337.74	38.0309
					338.07	38.0215
					338.404	38.0075
					338.737	37.9841
					339.071	37.942
					339.393	37.9701
					339.722	37.8953
					340.051	37.9748
					340.382	37.8765
					340.712	37.8999
					341.043	37.9514
					341.374	37.8531
					341.707	37.8999
					342.041	37.8344
					342.375	37.8765
					342.708	37.8859
					343.042	37.8485
					343.376	37.8625
					343.72	37.8204
					344.05	37.8016
					344.38	37.7501
					344.711	37.6939
					345.045	37.708
					345.379	37.6564
					345.713	37.647
					346.046	37.6611
					346.38	37.586
					346.714	37.6329
					347.057	37.7173
					347.388	37.6189
					347.718	37.6517
					348.049	37.6283
					348.385	37.6142
					348.716	37.6611
					349.05	37.5673
					349.384	37.572
					349.718	37.6142
					350.051	37.525
					350.395	37.4546
					350.725	37.6423
					351.056	37.4593
					351.387	37.4311
					351.72	37.4781
					352.051	37.417
					352.374	37.4405
					352.717	37.4687
					353.051	37.3982
					353.385	37.4452
					353.729	37.4311
					354.059	37.4076
					354.39	37.3841
					354.721	37.3136
					355.057	37.3042
					355.386	37.3042
					355.719	37.2525
					356.053	37.2713
					356.387	37.2196
					356.721	37.2995
					357.064	37.2854
					357.394	37.3183
					357.725	37.276
					358.055	37.2478
					358.389	37.2619
					358.723	37.1772
					359.056	37.1207
					359.39	37.0971
					359.724	37.083
					360.058	37.0547
					360.401	37.1207
					360.732	37.0924
					361.062	37.1207
					361.393	37.1065
					361.726	37.0783
					362.06	37.0217
					362.397	37.0453
					362.728	37.0453
					363.77	37.0594
					364.051	36.9416
					364.071	36.9557
					364.398	37.017
					364.728	37.0217
					365.064	36.9934
					365.397	37.0217
					365.73	37.0217
					366.064	36.9887
					366.398	37.017
					366.732	36.984
					367.075	36.8991
					367.406	36.9934
					367.736	36.9416
					368.067	36.9038
					368.407	36.9416
					368.735	36.8519
					369.067	36.7999
					369.476	36.7385
					369.819	36.781
					370.148	36.748
					370.478	36.7291
					370.809	36.7621
					371.137	36.6676
					371.474	36.6865
					371.803	36.6865
					372.136	36.6345
					372.47	36.644
					372.804	36.6913
					373.137	36.6723
					373.472	36.5446
					373.814	36.5635
					374.144	36.5257
					374.475	36.5257
					374.808	36.5541
					375.148	36.5304
					375.474	36.5115
					375.808	36.5067
					376.142	36.502
					376.475	36.4546
					376.809	36.5162
					377.15	36.5162
					377.48	36.5493
					377.811	36.5304
					378.144	36.483
					378.477	36.4499
					378.81	36.5209
					379.143	36.5209
					379.477	36.4404
					379.811	36.4167
					380.145	36.3835
					380.487	36.3503
					380.818	36.3883
					381.149	36.3693
					381.48	36.3883
					381.814	36.4404
					382.148	36.3883
					382.484	36.393
					382.815	36.3646
					383.149	36.3503
					383.483	36.3693
					383.825	36.4215
					384.156	36.3693
					384.486	36.3314
					384.818	36.3077
					385.152	36.2792
					385.486	36.2697
					385.82	36.2412
					386.153	36.2412
					386.487	36.1985
					386.821	36.265
					387.163	36.1558
					387.494	36.2982
					387.824	36.1843
					388.157	36.2222
					388.49	36.151
					388.824	36.1463
					389.161	36.132
					389.491	36.1843
					389.825	36.151
					390.158	36.1843
					390.501	36.17
					390.831	36.1463
					391.162	36.1795
					391.493	36.132
					391.827	36.1035
					392.161	36.0655
					392.495	36.1225
					392.829	36.132
					393.162	36.0607
					393.497	36.0227
					393.838	36.0037
					394.169	36.0417
					394.5	35.9942
					394.831	36.0084
					395.166	35.9656
					395.5	36.0797
					395.833	35.9466
					396.167	35.9323
					396.501	35.9466
					396.835	35.899
					397.177	35.9513
					397.508	35.9371
					397.838	35.9275
					398.17	35.9275
					398.505	35.9371
					398.835	35.9561
					399.169	35.9418
					399.491	35.8847
					399.819	35.9037
					400.149	35.8942
					400.48	35.8609
					400.81	35.8371
					401.14	35.8704
					401.474	35.899
					401.806	35.9037
					402.135	35.8418
					402.469	35.7799
					402.802	35.818
					403.134	35.7751
					403.468	35.7799
					403.81	35.8085
					404.141	35.7656
					404.471	35.7513
					404.803	35.6941
					405.137	35.6989
					405.471	35.8085
					405.804	35.8133
					406.139	35.7656
					406.471	35.7608
					406.805	35.7704
					407.148	35.7084
					407.478	35.7179
					407.81	35.6369
					408.14	35.6225
					408.475	35.6178
					408.809	35.5939
					409.142	35.5557
					409.476	35.5462
					409.809	35.6178
					410.143	35.5366
					410.485	35.57
					410.816	35.5796
					411.146	35.5271
					411.478	35.5271
					411.812	35.57
					412.147	35.5557
					412.48	35.5079
					412.814	35.4649
					413.145	35.4745
					413.479	35.4315
					413.821	35.5079
					414.152	35.4888
					414.482	35.5032
					414.815	35.4841
					415.149	35.4602
					415.482	35.4984
					415.816	35.4363
					416.155	35.398
					416.486	35.3885
					416.818	35.4171
					417.16	35.3932
					417.49	35.3215
					417.821	35.3311
					418.154	35.3167
					418.487	35.2832
					418.82	35.3023
					419.154	35.2688
					419.489	35.2497
					419.822	35.2449
					420.155	35.2641
					420.497	35.2449
					420.828	35.2545
					421.161	35.2114
					421.491	35.2114
					421.825	35.2066
					422.159	35.1826
					422.492	35.197
					422.826	35.2162
					423.552	35.1826
					423.868	35.1443
					424.051	35.1587
					424.239	35.082
					424.569	35.1251
					424.901	35.1299
					425.201	35.1635
					425.535	35.0436
					425.87	35.106
					426.161	35.082
					426.495	35.1395
					426.827	35.1491
					427.169	35.1491
					427.5	35.1108
					427.83	35.1156
					428.164	35.1012
					428.496	35.0724
					428.829	35.0676
					429.164	35.0724
					429.505	35.0532
					429.846	35.0532
					430.179	35.1203
					430.506	35.1156
					430.837	35.0868
					431.167	35.0628
					431.501	35.0436
					431.834	35.0532
					432.167	34.9717
					432.52	34.9381
					432.869	34.9044
					433.202	34.9285
					433.618	35.082
					433.943	34.9429
					434.272	34.9237
					434.602	34.914
					434.936	34.9621
					435.27	34.9092
					435.604	34.9092
					435.938	34.9381
					436.271	34.914
					436.605	34.9237
					436.949	34.8852
					437.275	34.8852
					437.605	34.8756
					437.936	34.8948
					438.268	34.8756
					438.602	34.9429
					438.936	34.9188
					439.27	34.9188
					439.603	34.8708
					439.937	34.9044
					440.281	34.8612
					440.612	34.8612
					440.942	34.818
					441.272	34.8276
					441.607	34.8228
					441.94	34.8084
					442.274	34.7218
					442.608	34.6737
					442.942	34.6929
					443.276	34.6929
					443.62	34.6496
					443.95	34.6929
					444.28	34.6929
					444.611	34.7603
					444.944	34.6833
					445.278	34.6785
					445.613	34.6978
					445.945	34.6833
					446.279	34.6689
					446.613	34.7026
					446.957	34.7362
					447.287	34.6496
					447.618	34.6352
					447.949	34.6063
					448.283	34.6448
					448.616	34.5726
					448.95	34.5678
					449.284	34.6207
					449.618	34.563
					449.952	34.5437
					450.296	34.534
					450.626	34.534
					450.957	34.5678
					451.287	34.5292
					451.621	34.51
					451.954	34.4618
					452.289	34.4521
					452.623	34.4087
					452.956	34.3991
					453.29	34.3605
					453.634	34.317
					453.965	34.3508
					454.296	34.4618
					454.626	34.428
					454.959	34.428
					455.293	34.4184
					455.627	34.3991
					455.96	34.4184
					456.294	34.4907
					456.628	34.481
					456.972	34.4618
					457.302	34.3798
					457.633	34.3749
					457.963	34.3846
					458.297	34.3363
					458.631	34.3749
					458.965	34.3605
					459.301	34.3025
					459.652	34.3846
					459.989	34.3315
					460.31	34.3701
					460.64	34.3508
					460.97	34.3701
					461.301	34.317
					461.635	34.317
					461.968	34.2832
					462.31	34.2542
					462.636	34.288
					462.97	34.2736
					463.304	34.2639
					463.648	34.2446
					463.978	34.2349
					464.308	34.2108
					464.644	34.2253
					464.974	34.1963
					465.307	34.1431
					465.642	34.1624
					465.975	34.2253
					466.308	34.1914
					466.642	34.1528
					466.986	34.1576
					467.317	34.1334
					467.647	34.1624
					467.979	34.1334
					468.312	34.2011
					468.646	34.1818
					468.979	34.0996
					469.313	34.1092
					469.647	34.0754
					469.981	34.0802
					470.318	34.056
					470.649	34.0076
					470.979	33.9931
					471.305	34.0173
					471.639	34.0318
					471.973	34.0318
					472.306	34.0367
					472.64	34.0415
					472.974	34.0125
					473.309	34.0318
					473.652	34.1044
					473.982	34.0125
					474.313	33.9447
					474.644	33.9979
					474.978	33.9302
					475.311	33.9592
					475.644	33.9011
					475.978	33.9447
					476.312	33.9398
					476.646	33.935
					476.99	33.935
					477.32	34.0076
					477.651	33.9059
					477.982	33.9108
					478.316	33.9253
					478.65	33.8817
					478.984	33.9059
					479.318	33.872
					479.652	33.8526
					479.986	33.9253
					480.329	33.8284
					480.659	33.775
					480.989	33.7896
					481.316	33.7459
					481.649	33.7605
					481.983	33.7362
					482.316	33.7702
					482.65	33.8187
					482.552	33.7362
					483.692	33.7362
					484.036	33.7314
					484.051	33.712
					484.383	33.7459
					484.714	33.7799
					485.048	33.7605
					485.383	33.7896
					485.716	33.7799
					486.05	33.7944
					486.368	33.7653
					486.702	33.7362
					487.045	33.7022
					487.375	33.7314
					487.706	33.6828
					488.037	33.678
					488.377	33.6634
					488.705	33.7071
					489.039	33.6877
					489.373	33.678
					489.692	33.6925
					490.02	33.6925
					490.31	33.6634
					490.641	33.6683
					490.971	33.644
					491.302	33.576
					491.638	33.6197
					491.97	33.5031
					492.303	33.5808
					492.638	33.5662
					492.971	33.5857
					493.31	33.5176
					493.648	33.5808
					493.981	33.61
					494.304	33.5857
					494.634	33.5225
					494.969	33.5274
					495.303	33.5225
					495.636	33.4933
					495.97	33.4787
					496.304	33.4739
					496.639	33.5662
					496.981	33.4398
					497.308	33.4787
					497.635	33.5517
					497.966	33.5419
					498.302	33.576
					498.635	33.5274
					498.97	33.4739
					499.301	33.4933
					499.635	33.5079
					499.969	33.5274
					500.312	33.5128
					500.642	33.4739
					500.973	33.4447
					501.304	33.5031
					501.638	33.4301
					501.972	33.4495
					502.306	33.435
					502.639	33.4252
					502.974	33.4009
					503.307	33.469
					503.651	33.4495
					503.981	33.3912
					504.312	33.3814
					504.643	33.4593
					504.977	33.4106
					505.31	33.3814
					505.644	33.3814
					505.978	33.3279
					506.312	33.3717
					506.645	33.3473
					506.989	33.3473
					507.316	33.284
					507.647	33.3522
					507.978	33.2645
					508.311	33.284
					508.645	33.2743
					508.979	33.245
					509.313	33.2499
					509.647	33.284
					509.981	33.2645
					510.324	33.2694
					510.654	33.284
					510.985	33.2304
					511.316	33.2012
					511.65	33.2109
					511.983	33.1914
					512.317	33.2645
					512.657	33.1524
					512.986	33.1817
					513.319	33.1573
					513.662	33.1231
					513.992	33.1719
					514.323	33.2304
					514.656	33.206
					514.988	33.1914
					515.318	33.2353
					515.651	33.1573
					515.985	33.1524
					516.319	33.167
					516.652	33.1719
					516.995	33.1036
					517.326	33.2548
					517.657	33.1231
					517.988	33.1329
					518.322	33.1378
					518.656	33.1426
					518.998	33.1475
					519.331	33.1475
					519.677	33.1378
					520.003	33.1085
					520.334	33.1134
					520.664	33.1231
					520.995	33.0987
					521.327	33.045
					521.66	33.1231
					521.994	33.0353
					522.327	33.0792
					522.661	32.9864
					522.995	33.006
					523.329	33.0157
					523.672	33.006
					524.002	33.0206
					524.333	32.9815
					524.665	33.045
					524.998	33.0157
					525.332	32.9718
					525.673	32.9913
					526	32.9766
					526.334	32.9913
					526.667	32.9913
					527.01	32.9327
					527.341	32.9718
					527.671	32.9718
					528.002	32.8202
					528.336	32.83
					528.678	32.8398
					529.004	32.8544
					529.338	32.7761
					529.672	32.8104
					530.006	32.8055
					530.349	32.8349
					530.679	32.8202
					531.013	32.8349
					531.341	32.8593
					531.675	32.7957
					532.009	32.8398
					532.343	32.9033
					532.677	32.9033
					533.011	32.9473
					533.345	32.8398
					533.687	32.8593
					534.018	32.8984
					534.348	32.9278
					534.68	32.9131
					535.013	32.8838
					535.347	32.8789
					535.681	32.8642
					536.015	32.874
					536.349	32.9327
					536.684	32.8104
					537.025	32.7908
					537.356	32.7615
					537.687	32.7468
					538.018	32.7566
					538.353	32.7321
					538.686	32.7957
					539.019	32.7125
					539.354	32.7908
					539.687	32.7517
					540.021	32.7713
					540.364	32.781
					541.025	32.7761
					541.356	32.7664
					541.691	32.8055
					542.024	32.7859
					542.358	32.7713
					542.691	32.7664
					542.275	32.7517
					543.735	32.7566
					544.051	32.7419
					544.051	32.7321
					544.383	32.7321
					544.724	32.7419
					545.048	32.83
					545.382	32.7957
					545.715	32.7957
					546.049	32.7223
					546.383	32.7517
					546.807	32.6439
					547.126	32.7125
					547.457	32.6292
					547.787	32.6439
					548.119	32.6782
					548.453	32.6733
					548.787	32.6243
					549.1	32.6292
					549.434	32.6341
					549.783	32.6145
					550.114	32.6537
					550.444	32.6096
					550.775	32.6194
					551.093	32.6243
					551.425	32.5949
					551.759	32.5115
					552.093	32.5115
					552.427	32.5802
					552.761	32.4919
					553.095	32.4821
					553.497	32.5312
					553.837	32.5066
					554.168	32.5361
					554.498	32.4919
					554.832	32.5704
					555.163	32.541
					555.497	32.5164
					555.831	32.5262
					556.165	32.5361
					556.499	32.5066
					556.835	32.3937
					557.174	32.3888
					557.505	32.4281
					557.835	32.5557
					558.168	32.3937
					558.502	32.4035
					558.839	32.3151
					559.17	32.3544
					559.504	32.2954
					559.837	32.2807
					560.177	32.2905
					560.508	32.2905
					560.839	32.3004
					561.169	32.3741
					561.503	32.3986
					561.837	32.3544
					562.171	32.3397
					562.505	32.3299
					562.839	32.2118
					563.172	32.202
					563.517	32.143
					563.847	32.2463
					564.178	32.202
					564.509	32.2512
					564.843	32.2512
					565.177	32.2414
					565.511	32.261
					565.845	32.2463
					566.179	32.1085
					566.512	32.1479
					566.856	32.143
					567.187	32.1183
					567.518	32.0888
					567.848	32.0543
					568.183	32.1282
					568.516	32.1676
					568.85	32.1233
					569.18	32.138
					569.513	32.1331
					569.848	32.1282
					570.192	32.0986
					570.522	32.0543
					570.853	32.0986
					571.184	32.0789
					571.517	32.0888
					571.851	32.0888
					572.185	31.9853
					572.519	32.0494
					572.853	31.9902
					573.187	32.005
					573.531	32.0198
					573.862	32.0494
					574.192	32.0395
					574.522	32.0543
					574.856	32.0789
					575.19	32.0445
					575.524	32.0395
					575.858	32.0445
					576.192	32.0198
					576.526	32.0839
					576.871	32.0494
					577.201	32.0445
					577.531	31.9902
					577.862	32.01
					578.196	32.074
					578.529	31.9804
					578.863	31.9607
					579.193	31.9409
					579.526	32.0494
					579.874	31.9557
					580.204	31.9656
					580.534	31.9952
					580.865	31.9163
					581.196	31.9261
					581.529	31.9212
					581.863	31.9311
					582.197	31.9853
					582.531	31.936
					582.865	31.8867
					583.199	31.9015
					583.542	31.8669
					583.873	31.8423
					584.203	31.8225
					584.534	31.9902
					584.868	31.9459
					585.198	31.9656
					585.533	31.8719
					585.866	31.9656
					586.199	31.8719
					586.541	31.8768
					586.877	31.8028
					587.207	31.8373
					587.538	31.8077
					587.869	31.8818
					588.201	31.8571
					588.536	31.8225
					588.87	31.8077
					589.211	31.8423
					589.537	31.7534
					589.871	31.7534
					590.215	31.7484
					590.546	31.7731
					592.878	31.7682
					593.209	31.8127
					593.554	31.7682
					593.884	31.7781
					594.214	31.783
					594.545	31.7435
					594.879	31.7336
					595.213	31.7287
					595.547	31.7287
					595.881	31.7089
					596.214	31.6743
					596.548	31.7188
					596.892	31.6595
					597.222	31.7089
					597.553	31.6545
					597.883	31.6397
					598.214	31.6397
					598.55	31.704
					598.882	31.6545
					599.216	31.6891
					599.55	31.6496
					599.883	31.6447
					600.227	31.6496
					600.558	31.6199
					600.889	31.6545
					601.219	31.6842
					601.553	31.6397
					601.887	31.6644
					602.221	31.6298
					602.555	31.6644
					603.016	31.6842
					603.597	31.61
					603.941	31.5754
					604.051	31.5853
					604.301	31.5902
					604.632	31.5655
					604.966	31.5705
					605.281	31.6001
					605.615	31.5754
					605.949	31.6199
					606.24	31.6001
					606.574	31.5705
					606.917	31.5556
					607.23	31.5804
					607.56	31.5507
					607.891	31.6051
					608.225	31.5804
					608.559	31.5902
					608.895	31.5457
					609.227	31.5952
					609.561	31.5804
					609.921	31.516
					610.271	31.5309
					610.602	31.4814
					610.932	31.4615
					611.265	31.4467
					611.598	31.4269
					611.932	31.4219
					612.265	31.4219
					612.599	31.4714
					612.933	31.4566
					613.267	31.4863
					613.61	31.4764
					613.94	31.4665
					614.271	31.5507
					614.604	31.4021
					614.944	31.4615
					615.27	31.417
					615.604	31.3971
					615.938	31.3773
					616.27	31.3426
					616.604	31.3674
					616.947	31.3277
					617.278	31.3971
					617.608	31.4318
					617.94	31.3476
					618.273	31.3674
					618.608	31.3476
					618.943	31.3971
					619.275	31.3971
					619.609	31.4665
					619.943	31.4467
					620.286	31.3971
					620.616	31.4318
					620.947	31.407
					621.283	31.3178
					621.612	31.417
					621.946	31.3327
					622.275	31.417
					622.609	31.3922
					622.945	31.3376
					623.277	31.3773
					623.619	31.3823
					623.95	31.3773
					624.281	31.3029
					624.614	31.3376
					624.949	31.3327
					625.28	31.3327
					625.614	31.3029
					625.949	31.2335
					626.282	31.2533
					626.617	31.2831
					626.959	31.3079
					627.29	31.3228
					627.62	31.2732
					627.952	31.2831
					628.286	31.3277
					628.62	31.2037
					628.954	31.2186
					629.288	31.2186
					629.622	31.1987
					629.957	31.2434
					630.299	31.2484
					630.63	31.2632
					630.96	31.2583
					631.292	31.2781
					631.625	31.2533
					631.959	31.3178
					632.293	31.2533
					632.627	31.293
					632.961	31.2434
					633.295	31.1739
					633.637	31.1888
					633.968	31.1739
					634.299	31.1938
					634.631	31.154
					634.966	31.1938
					635.298	31.1689
					635.632	31.2434
					635.966	31.1441
					636.3	31.1143
					636.634	31.1987
					636.977	31.1342
					637.301	31.0944
					637.632	31.1192
					637.964	31.0745
					638.298	31.0994
					638.631	31.0845
					638.97	31.1043
					639.307	31.0894
					639.729	31.1043
					640.175	31.0795
					640.508	31.0596
					640.838	31.1043
					641.169	31.0795
					641.503	31.1143
					641.837	31.0795
					642.17	31.1342
					642.504	31.0745
					642.839	31.0894
					643.172	31.1043
					643.516	31.1043
					643.846	31.0397
					644.171	31.0198
					644.502	31.0596
					644.835	31.0347
					645.17	30.995
					645.503	30.99
					645.837	31.0596
					646.171	31.1242
					646.505	31.0596
					646.849	31.1292
					647.18	31.0795
					647.51	31.0944
					647.842	31.0497
					648.175	30.9452
					648.509	30.9452
					648.843	30.9203
					649.177	30.9502
					649.511	30.9651
					649.845	30.9303
					650.189	30.8755
					650.52	30.995
					650.853	30.9253
					651.181	30.9353
					651.516	30.9153
					651.851	30.9104
					652.183	30.9353
					652.517	30.9402
					652.851	31.0049
					653.184	30.9303
					653.528	30.9104
					653.858	30.8656
					654.188	30.9303
					654.519	30.8556
					654.853	30.8656
					655.181	30.9353
					655.515	30.8855
					655.852	30.9402
					656.191	30.9751
					656.517	30.8855
					656.861	30.8855
					657.191	30.8556
					657.521	30.985
					657.853	30.8805
					658.186	30.8556
					658.52	30.8108
					658.854	30.7858
					659.188	30.8008
					659.522	30.8506
					659.856	30.8755
					660.2	30.8207
					660.53	30.7759
					660.862	30.8157
					661.193	30.7559
					661.526	30.8207
					661.86	30.7858
					662.194	30.7908
					662.528	30.8108
					662.986	30.7559
					663.571	30.7858
					663.913	30.7908
					664.051	30.741
					664.228	30.7759
					664.559	30.746
					664.893	30.721
					665.201	30.7958
					665.535	30.6811
					665.869	30.6911
					666.201	30.7061
					666.536	30.736
					666.879	30.8108
					667.21	30.741
					667.54	30.7759
					667.871	30.7061
					668.198	30.7659
					668.531	30.6662
					668.872	30.6712
					669.199	30.7011
					669.541	30.6213
					669.886	30.6462
					670.21	30.6063
					670.54	30.5913
					670.871	30.6712
					671.202	30.5963
					671.536	30.6811
					671.869	30.5963
					672.201	30.6362
					672.535	30.6063
					672.869	30.5713
[truncated: 6,544 more rows]

## Sheet: Figure 5 E
					MDA-MB-231-HER2	MDA-MB-231-EV
				The averaged intencity of fluorescence (a.u) (n=6)	77.43	3.2541
					79.879	3.15966
					97.685	3.16858
					75.219	3.23824
					82.289	3.18
					83.659	3.10945
				MDA-MB-231-EV
				vs.
				MDA-MB-231-HER2
				****P < 0.0001

## Sheet: Figure 6 A
			Different concentrations of CuS@BSA-NB2 NPs	0	12.5 μg/mL	25 μg/mL	50 μg/mL	100 μg/mL	200 μg/mL	blank
			absorption at 570 nm	1.851	1.734	1.776	1.837	1.659	1.535	0.079
				1.851	1.889	1.715	1.787	1.723	1.436	0.063
				1.82	1.666	1.639	1.64	1.55	1.339	0.065
			cell viability VS. 0 μg/mL	100	93.4307	95.7889	99.2139	99.6995	81.0096
				100	102.129	92.381	96.4146	92.3077	77.5797
				100	91.2151	89.6748	89.7319	83.466	70.545

[truncated: 5 more sheets: Figure 6 B, Figure 6 D, Figure 6 F, Supplementary Figure 3, Supplementary Figure 4]
